# Supplementary material for: Uncovering the small proteome of Methanosarcina mazei using Ribo-seq and peptidomics under different nitrogen conditions
Source: Nat Commun. 2024 Oct 6;15:8659. doi: 10.1038/s41467-024-53008-8 (PMC11456600; doi:10.1038/s41467-024-53008-8)
Supplement: Supplementary file 4 — Supplementary Data 1 [file 41467_2024_53008_MOESM4_ESM.xlsx]

## Sheet: Novel ORFs
Name	identifer	Genome	Source	Feature	start	stop	strand	Pred_value	Pred_rank	orientation	genomic context	length	Codon_count	Start_codon	Stop_codon	Nucleotide_seq	Aminoacid_seq	annotation 22.1.11
ORF_01	NC_003901.1:894671-894913:+	NC_003901.1	deepribo	CDS	894671	894913	+	-0.62435365	3736	>>>	in operon	243	81	ATG	TAA	ATGGGTCTAGTGTGTATTCACTGGAGTAAAAGACAACGGTCTGGTTACTCATTTGCCTGTATCACGGGGAAGAATTCAAAAAGTGTCCCGAACTTATCCAAGAAAGCCATTTTTTGCTGCGTAAGTTTATTTATACTGATTCTGAATTTCCCTGGTTTTAGGCAATTTTTCGCAGTGCCGGGGAGATTAACCATTTATGCGGCGTGTTTACCTGCTTTAGCTGGTAGCGTGTACCGATTTTAA	MGLVCIHWSKRQRSGYSFACITGKNSKSVPNLSKKAIFCCVSLFILILNFPGFRQFFAVPGRLTIYAACLPALAGSVYRF	not present
ORF_02	NC_003901.1:1090850-1091110:+	NC_003901.1	deepribo	CDS	1090850	1091110	+	-30,352,297	10366	>><	antisense	261	87	ATG	TAA	ATGAAGAAAATTCGGGGATGGATAAAAATATTCCATTCAAAGACTTTTCTGCTACTCAGTCCTGTTATTCAACTGCTCTATCTGACAGCTTTCGGTTCAAAAAACTGGCTCGATTATGCTCGTTTTCCCTTTTATGCACGCCAGACCGCTATGATCTTATCGATTGCTATGTGCGTGAATTTTCCATTCTTGTCAAGAGTTAGAACGTTATCTGCGCAGGCTTTAACCTTTCCGTTAAAAACGTCTGAACCCCCACAGTAA	MKKIRGWIKIFHSKTFLLLSPVIQLLYLTAFGSKNWLDYARFPFYARQTAMILSIAMCVNFPFLSRVRTLSAQALTFPLKTSEPPQ	not present
ORF_03	NC_003901.1:2306482-2306892:+	NC_003901.1	deepribo	CDS	2306482	2306892	+	23,385,162	909	<><	antisense	411	137	ATG	TAA	ATGAAAAAAATGTTAAAGATCATGGCAATGCTCCTTGTAATTGCTACTGTCGTCTTTGCAGCCGGTTGTGCTGAACAGACAGAAGAAGGAGCTACTGAAGAAGTTGTTGAAGAAACCCCCGTAGCTGAAGCACCTGCTGAAGACGAAATGGCTGAAGAAGTAGTTGAAGAAGAAGTACCTGCTGAAGAAGAAGTACCTGCTGAAGAAGAAGTAGCTGAAGAAGCTACCGAAGAAGAAGTACCTGCTGAAGAAGAAGTAGCTGAAGAAGCTACCGAAGAAGAAGTACCTGCTGAAGAAGAAGTAGCTGAAGAAGAAGTAGCTGAAGAAGAAGTAGCCGAAGAAGAAGTAGCCGAAGAAGAAGTAGTTGAAGAAGAAGCTACTGAAGAAGAAGCTACTGAA…	MKKMLKIMAMLLVIATVVFAAGCAEQTEEGATEEVVEETPVAEAPAEDEMAEEVVEEEVPAEEEVPAEEEVAEEATEEEVPAEEEVAEEATEEEVPAEEEVAEEEVAEEEVAEEEVAEEEVVEEEATEEEATEEAK	MM_RS19185
ORF_04	NC_003901.1:2417291-2417668:+	NC_003901.1	ORF finder	CDS	2417291	2417668	+			<><	on sRNA	378	126	AAA	TAA	AAACGAATGCTGAGTATTTTTATGCTATTGACTCTTTTATTTTTACCAGTAGTCAGTGCAATGCCAGTAGCCAGTGCAGCAACTTGTAGTACTACAATTACAAGTTTTACAGTTTCTGGGAATGCCAACAGAGTAGGATTCCATGCTGTAGTTAATGGCCCCGTAGACAAAGTGACATTCAACGTTTACAGTGGGACTACAAAAGTTTTGACAACTTCTGCTTATTGTCCTCATTGTAGACTGGATGGAATCTGTAACCGTAGTGGTGTACTCAAACCAGGAACTTATAAAGTAACTGCAACAGCAATTACAGGAACATGCAAAACATCTATAACAAAAACTTTGGTTGTGACAACAACAAGAGCATACCTGAAATAA	KRMLSIFMLLTLLFLPVVSAMPVASAATCSTTITSFTVSGNANRVGFHAVVNGPVDKVTFNVYSGTTKVLTTSAYCPHCRLDGICNRSGVLKPGTYKVTATAITGTCKTSITKTLVVTTTRAYLK	on MM_RS18445
ORF_05	NC_003901.1:2805273-2805569:+	NC_003901.1	deepribo	CDS	2805273	2805569	+	-24,508,529	7528	>><	antisense	297	99	TTG	TAG	TTGAAACTGCCAGCAGGAGCTATGCGTTCCATGCAGGCAACTGCCCTTCCCCCAATTACGAGGACACGGAGGTCCCTTCCCAGGCTGGATTTAATGAATTCCTGGAGGATTATGTTTGCACTGGGGTTGGTTATGTGGATCAGTTCCATCAGGTCACGGAAATTATCGTGGTTTTCTGAAAGGAAGATGCCTTTTCCCATAGAGCCTGAGAGAGCTTTTACTATGAGAGGAAATCCAAGGTATTTTTCAACCAGGCTTATATTTACAGGGTTTTTGGCAAACATTGTATTGGGGTAG	LKLPAGAMRSMQATALPPITRTRRSLPRLDLMNSWRIMFALGLVMWISSIRSRKLSWFSERKMPFPIEPERAFTMRGNPRYFSTRLIFTGFLANIVLG	not present
ORF_06	NC_003901.1:2922597-2922977:+	NC_003901.1	deepribo	CDS	2922597	2922977	+	1,206,735	2026	>><	antisense	381	127	ATG	TAA	ATGAGAATAGTTTTAAAAAGGAATTCTAAAATATTCCTTCTTTTGTTTTTTTCTTCCATTTTTGCCATTATAGGAGGTATTATAACAACCATAAAAACTCCAATGAATTTATCTGTAAGCGGATTATACTTAATATTGGCTGGAATTGGACTTTTTTTTCTTGTACTTTCTATTTCTACAAAAGACCAAAAGTCAGTTAGAACTTGGGCCATATATAGTGGTATTTTTTATGGTATTGCACTTCTTTGTGGGAGTTTGATTTCATTCAGATCTGGTCATATCATAACTGCAAAGATAGTTGCTTTATGTGGGACATTTGTTATTTTGTTGACATTATATTCGATCATTTCGACCTTAAGGAGGGGAAAGCAGCATGAATAA	MRIVLKRNSKIFLLLFFSSIFAIIGGIITTIKTPMNLSVSGLYLILAGIGLFFLVLSISTKDQKSVRTWAIYSGIFYGIALLCGSLISFRSGHIITAKIVALCGTFVILLTLYSIISTLRRGKQHE	MM_RS18520
ORF_07	NC_003901.1:3105818-3106108:+	NC_003901.1	deepribo	CDS	3105818	3106108	+	0.2853551	2902	>><	antisense	291	97	ATG	TGA	ATGAGGTTGAAGCTCTATGAAGGCCGAGGAAAGGGATTCCGTAGATTTTTTAATGGATATCAGGGAATATGTGTAGATGGGCTCTCCGAAGTAATGGATATTGGAAACGTCTTTTGTCTCTTTCGGGGTAGCTGTCAGCCCGATCTGCGTTGCCGAAGAGAAATATTCGAGTATTTCCCTCCATGCGGAATCTTCAGCCGCGCTTCCCCTGTGGCATTCGTCCACAATCACAAGGTCAAAAAAGTCAGGGGAAAACTGTTTGTAGATGTTTTTCTCTTCTTCTGTGCCTGA	MRLKLYEGRGKGFRRFFNGYQGICVDGLSEVMDIGNVFCLFRGSCQPDLRCRREIFEYFPPCGIFSRASPVAFVHNHKVKKVRGKLFVDVFLFFCA	not present
ORF_08	NC_003901.1:3356344-3356616:-	NC_003901.1	ORF finder	CDS	3356344	3356616	-			><>	on sRNA124	297	91	TTG	TAA	TTGAGGTTCGCCATTCCTCAGTCTGCTCTGGGCAACCCGGAACCCCGCCCTCTTGAGGCAAAATCGAGGTTTTTTGCCATTCCTCGGTTTAAGCTCAGGGAGAGGTATCGGGAAAAGAGGTCCGAAGTGAGGTTCGCCATTCCTCACCCGGTCTCTCAGATATCAGAAGCAATAGAGAAGTGCGGGGGCAAATCCCTCTCTAAACTATTTTTACCCCCCACTTCAACTCTATTCTCTATGCTGTCCAGTTTTATCCTCTGTTATATTCAATAA	MRFAIPQSALGNPEPRPLEAKSRFFAIPRFKLRERYREKRSEVRFAIPHPVSQISEAIEKCGGKSLSKLFLPPTSTLFSMLSSFILCYIQ	not present
ORF_09	NC_003901.1:3368249-3368479:-	NC_003901.1	ORF finder	CDS	3368479	3368249	-			<<>	antisense	231	77	CTG	TGA	CTGCACCTGACCAGGCAGCTTGTTCTCTGCAAACATGGAGTTCTTAGAGGCAGCAATTGCTGCAGAGCTTACGTGCCAAAAAATGACCTGTACACCACACATTGCTGCTGCTTTTTCTGCACTCACTCCATCTGGATAGGGGATGAAAAAAGCGCAAGAAATCCCTTTGCTGCACTGCAAGGGGATCCCGTGTTCGCTGTGGAAGTTCTTAGGGAGGAGCCGCCCGGATGA	LHLTRQLVLCKHGVLRGSNCCRAYVPKNDLYTTHCCCFFCTHSIWIGDEKSARNPFAALQGDPVFAVEVLREEPPG	not present
ORF_10	NC_003901.1:3370562-3370783:+	NC_003901.1	deepribo	CDS	3370562	3370783	+	-0.13237438	3285	<><	on sRNA 126	222	74	GTG	TGA	GTGCTGAAACCGGGGATGATGATAAAAATAGTAAAATTATATCTGAAAATTATATTCTCTGACTATTCTGAACCCCAGGCTATTGAGCTTTTTATCCTGGGCAGCAAAAAGCCTTTCAGCCGACCTGCAGCAACCTGCGTTCCCATTCCACCCGCCGCCTCTCCTTATCCTTACAGGGACAGATACGCTGGAAAAAAGGCTTTCCCATGCTCTCCCGTCTGA	VLKPGMMIKIVKLYLKIIFSDYSEPQAIELFILGSKKPFSRPAATCVPIPPAASPYPYRDRYAGKKAFPCSPV	not present
ORF_11	NC_003901.1:3540616-3540939:-	NC_003901.1	deepribo	CDS	3540616	3540939	-	0.19177943	3005	><<	antisense	324	108	ATG	TGA	ATGATAAGGCTCAATGTCCCTACCATCTCAGTGGAATTATCTCCTTCTGCACAGTACACCAAGAAGTCCGATAATGCAATAAATCAGCTCAAATCCGGGCATACTTATTTTTTCTTTCTCAGGAGTAACTTTATTTTCCGTCTGCTCAGGCTTTACTTCAATTCCTGGCCCTTTACTTTCATTGTTCTGTTCAGGAATTTCAATATCAGGTTCAGGCATTATATCAATCACGTTTTCTTTTGCTGCCGCCCTGCCCGTTATTGCAAAAGGAGAGAATCCCGGAGTTTCTGCCGTAAAATACAGGTATGTGCCATCTTCCCCTGA	MIRLNVPTISVELSPSAQYTKKSDNAINQLKSGHTYFFFLRSNFIFRLLRLYFNSWPFTFIVLFRNFNIRFRHYINHVFFCCRPARYCKRRESRSFCRKIQVCAIFP	not present
ORF_12	NC_003901.1:3760023-3760244:+	NC_003901.1	ORF finder	CDS	3760023	3760244	+			>>>	on sRNA	222	74	CTG	TAG	CTGAAAAAAACACCTCGCCACCAGAAACTGGAAACCCTTCAAAACATCCAGATGCCGCCTGTTCAAAACAAGAGAAGAGGGCAGTCAAAAAGAAAACCTACACCCCAGAAGATGAGGCGCCATGCATCTTGCAGGTGCCTCATTAACTCCTCGAATAGTCATCAGACCGCACACAGTCTGATCGGGTCATATTATGAGGGTCATATTATGAGGTCCAGATAG	MKKTPRHQKLETLQNIQMPPVQNKRRGQSKRKPTPQKMRRHASCRCLINSSNSHQTAHSLIGSYYEGHIMRSR	not present
ORF_13	NC_003901.1:4062085-4062417:+	NC_003901.1	deepribo	CDS	4062085	4062417	+	-12,637,041	4372	>><	antisense	333	111	TTG	TGA	TTGTTAAGGGATTTTAAGATTAACCATACTGCAACAGGGAGAGAAGCAGCAACAGGAGGTAACAGTATTAACGGGAATTCTGGCATTAAAGGAATTTTGAGCCTTTTTTTCGGGCTGATCAGCGTATTTATTTCTCTTTCTTTCTGGGTCGGGATAGGCAGCCTGTTCCTTACATCCTTTGCAATACCATTTGCCCTTGCAGGGATTGTCCTTGCCAGATCACGCCTCAAAAAAAGCAGGGACTCAACTGCACAGGCAGGGCTTACAGCAAGTGTATTCGGGTTTTTGCTGAACATTGCATCATTCATCATGTTTCTCGCCTATTTCAGGTGA	LLRDFKINHTATGREAATGGNSINGNSGIKGILSLFFGLISVFISLSFWVGIGSLFLTSFAIPFALAGIVLARSRLKKSRDSTAQAGLTASVFGFLLNIASFIMFLAYFR	MM_RS18720
ORF_14	NC_003901.1:2417288-2417668:+	NC_003901.2	ORF finder	CDS	2417288	2417668	+			<>>	on sRNA	381	127	GTG	TAA	ATGAAACGAATGCTGAGTATTTTTATGCTATTGACTCTTTTATTTTTACCAGTAGTCAGTGCAATGCCAGTAGCCAGTGCAGCAACTTGTAGTACTACAATTACAAGTTTTACAGTTTCTGGGAATGCCAACAGAGTAGGATTCCATGCTGTAGTTAATGGCCCCGTAGACAAAGTGACATTCAACGTTTACAGTGGGACTACAAAAGTTTTGACAACTTCTGCTTATTGTCCTCATTGTAGACTGGATGGAATCTGTAACCGTAGTGGTGTACTCAAACCAGGAACTTATAAAGTAACTGCAACAGCAATTACAGGAACATGCAAAACATCTATAACAAAAACTTTGGTTGTGACAACAACAAGAGCATACCTGAAATAA	MKRMLSIFMLLTLLFLPVVSAMPVASAATCSTTITSFTVSGNANRVGFHAVVNGPVDKVTFNVYSGTTKVLTTSAYCPHCRLDGICNRSGVLKPGTYKVTATAITGTCKTSITKTLVVTTTRAYLK	not present
