# Supplementary material for: Uncovering the small proteome of Methanosarcina mazei using Ribo-seq and peptidomics under different nitrogen conditions
Source: Nat Commun. 2024 Oct 6;15:8659. doi: 10.1038/s41467-024-53008-8 (PMC11456600; doi:10.1038/s41467-024-53008-8)
Supplement: Supplementary file 6 — Supplementary Data 3 [file 41467_2024_53008_MOESM6_ESM.xlsx]

## Sheet: Annotated sORFs
Identifier	Genome	Start	Stop	Strand	Locus_tag	Old_locus_tag	Overlapping_genes	Overlapping genes old locus tag	orientation	translated by riboseq Nitrogen+ (B) ?	translateed by riboseq Nitrogen- (A) ?	comment	localization in the genome	BlastP hit	localisation PSORTb prediction	SignalP-6.0	TMHMM	Operon prediction, operon_number,num_of_genes	domain search Phyre2 prediction	MS accession number	mass spec identification	annotated product	Length	Codon_count	Start_codon	Stop_codon	15nt upstream	Nucleotide_seq	Aminoacid_seq	RIBO-A-1_TE	RIBO-A-2_TE	RIBO-A-avg_TE	RIBO-B-1_TE	RIBO-B-2_TE	RIBO-B-avg_TE	RIBO-A-1_rpkm	RIBO-A-2_rpkm	RIBO-B-1_rpkm	RIBO-B-2_rpkm	RNA-A-1_rpkm	RNA-A-2_rpkm	RNA-B-1_rpkm	RNA-B-2_rpkm	Evidence_reparation	Reparation_probability	Evidence_deepribo	Deepribo_rank	Deepribo_score	xtail_A-B_TE_log2FC
NC_003901.1:204388-204549:+	NC_003901.1	204388	204549	+	MM_RS00850		MM_RS00845,MM_RS00850			yes, but low	no	in operon with MM_RS00845	operon	putative DNA binding domain-containing protein [Methanosarcina mazei], 53 aa	cytoplasmic	other	outside	yes,133,4	possible atp-dependent dna helicase recg-related protein	A01925	BU	ATP-dependent DNA helicase CDS	162	54	ATG	TGA	GTTGGTTGGGAAGAT	ATGAACTTCCATTCCCTTATCAAATCCGGCGAATCCGAAACCCTTGAATTCAAAGAAAAATTCGATGACAGAACCATAGAGTCAGCTGTGGCTTTTGCTAACGCAAAAGGCGGCATGATCCTTATAGGGGTTAGTGGTGCTTGCCAGAAGGAGGAGAAATGA	MNFHSLIKSGESETLEFKEKFDDRTIESAVAFANAKGGMILIGVSGACQKEEK	4.89928	1.93792	3.4186	2.08595	2.0614	2.07368	20.43	34.34	159.2	151.76	4.17	17.72	76.32	73.62		0	deepribo-B-1 deepribo-B-2	2807	0.38798034	-0.00536422
NC_003901.1:3754159-3754347:-	NC_003901.1	3754159	3754347	-	MM_RS16085		MM_RS16080, MM_RS16090	MM_3090, MM_3091	><<	yes	yes		operon	MULTISPECIES: hypothetical protein [Methanosarcina], 62 aa	cytoplasmic	other	inside	yes,2251,2	hydrolase activator			hypothetical protein CDS	189	63	ATG	TAA	GAAGAGGACAGATGC	ATGAAGAAAGGGGTTCTGAGATGCAGGGCAGCCGCAGAAATATGTCCTGAAAATCCTGTTCAGATGATCTCTTTCTCAGGGAAATATCATTCAGGGATAAGCCTGAAAAAATGCTTGAAACAGATTTTGCCCGGAATTGATCCGGAGATAGATCTGCTGCTGGACGAGACGGATTTGCCTTTCAGGTAA	MKKGVLRCRAAAEICPENPVQMISFSGKYHSGISLKKCLKQILPGIDPEIDLLLDETDLPFR	2.43002	2.96614	2.69808	1.89491	4.7294	3.31216	208.52	525.66	45.08	119.37	85.81	177.22	23.79	25.24	reparation-A-1	0.611462845718094	deepribo-A-1 deepribo-A-2 deepribo-B-1 deepribo-B-2	1125	21151378	0.664428
NC_003901.1:3794095-3794202:-	NC_003901.1	3794095	3794202	-	MM_RS18070		MM_RS16235, MM_RS16240	MM_3120, MM_3121	<<<	yes	yes	good coverage	intergenic	antitoxin VapB family protein [Methanosarcina mazei], 35 aa	unknown	other	inside	No	replication inhibitor			hypothetical protein CDS	108	36	ATG	TAG	TGTATACACAGATAC	ATGGGTACGAAGACTATCTCAATTCGGGATAATACCTATGACATGTTAAAAAATGCAAAAAGGGAATGGGAAAGTTTCAGCGATACTATTGATCGACTGTTGAAATAG	MGTKTISIRDNTYDMLKNAKREWESFSDTIDRLLK	3.56234	2.9444	3.25337	2.38137	1.93103	2.1562	100.28	143.51	132.19	61.6	28.15	48.74	55.51	31.9		0	deepribo-A-1 deepribo-A-2 deepribo-B-1	4235	-11411809	-0.312885
NC_003901.1:3522945-3523100:-	NC_003901.1	3522945	3523100	-	MM_RS18030		MM_RS15200, MM_RS15210	MM_2928	<<<	yes	yes	good coverage	intergenic	no	CytoplasmicMembrane	other	TMhelix 4-26 and 33-50	No	lipid transport			DUF1328 domain-containing protein CDS	156	52	ATG	TGA	TTGGGAGAGTAAAAT	ATGGCGGATCTAATCGGATTAGCAGTGGTATTTTTAATTTTAGCATTAATTGCATATATATTGGGTGCGCGGGGAATTGCCGGTTTTTCTATGACTATCGCAAAATGGCTTGTTATAATCTTTGTTATACTTGCGATAATCTCGCTGATTTTATGA	MADLIGLAVVFLILALIAYILGARGIAGFSMTIAKWLVIIFVILAIISLIL	5.05836	3.01123	4.03479	3.57814	0.854769	2.21646	788.75	863.59	867.95	328.18	155.93	286.79	242.57	383.94	reparation-A-1 reparation-A-2 reparation-B-1 reparation-B-2	0.7417527490836391	deepribo-A-1 deepribo-A-2 deepribo-B-1 deepribo-B-2	959	2.27326e+16	-0.862802
NC_003901.1:1623100-1623270:-	NC_003901.1	1623100	1623270	-	MM_RS07020	MM_1354	MM_RS07015, MM_RS07030	MM_1353, MM_1355	><>	yes	yes	good coverage	intergenic	MULTISPECIES: type II toxin-antitoxin system ParD family antitoxin [Methanosarcina], 56 aa	cytoplasmic	other	outside	No	putative nickel-responsive regulator	A01940	BU	CopG family transcriptional regulator CDS	171	57	ATG	TGA	TGGAGTGCAACCCTG	ATGCCAAAAGTAAGCGTGGAGATCCCTCAGGAACTCCTTGATGACCTTAACAAGCACGTAGGAGACAACAAGAAGTTTGTAAGTCAATCGGATGCTATCCGAACCTCTATTCGTAAAATGCTTGATATGATGGACGAGATTGATAGGAGACATGGTAGGCTTAATGAGTGA	MPKVSVEIPQELLDDLNKHVGDNKKFVSQSDAIRTSIRKMLDMMDEIDRRHGRLNE	9.24523	7.96229	8.60376	7.84373	3.57155	5.70764	237.51	323.03	360.89	121.79	25.69	40.57	46.01	34.1		0	deepribo-A-2 deepribo-B-1 deepribo-B-2	3015	0.18163121	-0.334731
NC_003901.1:447995-448165:+	NC_003901.1	447995	448165	+	MM_RS01850	MM_0340	MM_RS01845, MM_RS01855	MM_0339, MM_0341	>>>	yes	yes	good coverage, down in -N	intergenic	MULTISPECIES: 50S ribosomal protein L37e [Methanosarcina], 56 aa	cytoplasmic	other	inside	yes,272,3	ribosome			50S ribosomal protein L37e CDS	171	57	ATG	TAA	TCAGGAGATTTGAGA	ATGAGTAAAGGTACGGCTTCAATGGGAAAAAGGCAGAAGCGCACCCACGCCAAATGCAGGCGCTGCGGCAGCGTTTCGTTAAACGTGCATACAAAACAGTGTACTTCATGCGGCTTTGGAAAGACATCCCGTATGAGAACTTACAAGTGGCAGGCAAAGTGCAAATACTAA	MSKGTASMGKRQKRTHAKCRRCGSVSLNVHTKQCTSCGFGKTSRMRTYKWQAKCKY	4.91203	4.6676	4.78981	7.18736	5.74009	6.46373	2368.04	3781.13	6125.79	4492.54	482.09	810.08	852.3	782.66	reparation-A-1 reparation-A-2 reparation-B-1 reparation-B-2	0.9473508830389871	deepribo-A-1 deepribo-A-2 deepribo-B-1 deepribo-B-2	1627	1.64213e+16	0.691209
NC_003901.1:2997035-2997205:+	NC_003901.1	2997035	2997205	+	MM_RS13030	MM_2513	MM_RS13025, MM_RS13035	MM_2512, MM_2514	>>>	yes	yes	good coverage, down in -N	intergenic	MULTISPECIES: zinc finger domain-containing protein [Methanosarcina], 56 aa	cytoplasmic	other	inside	yes,1775,2	metal binding protein			DUF1610 domain-containing protein CDS	171	57	ATG	TGA	TTAAGGAGAAGAAAA	ATGTCATCAGATAAAGTTGAGTACTGTACCTCGTGCGGTATCCGCCTTGTGGAAAAAGGCTATGTGAAGTTTCCCTGCCCGCAGTGCGGAGCAGAGATCGGAAGATGTACAAGCTGCAGGCAGCAGGGTAATGTATATACCTGTCCAAAGTGCGGATTCAAAGCTCCGTGA	MSSDKVEYCTSCGIRLVEKGYVKFPCPQCGAEIGRCTSCRQQGNVYTCPKCGFKAP	6.04266	2.16624	4.10445	5.08656	8.65371	6.87014	167.14	293.98	1615.95	1703.31	27.66	135.71	317.69	196.83	reparation-A-1 reparation-A-2 reparation-B-1 reparation-B-2	0.788403865378207	deepribo-A-1 deepribo-A-2 deepribo-B-1 deepribo-B-2	677	2595176700000000	1.40621
NC_003901.1:282674-282844:+	NC_003901.1	282674	282844	+	MM_RS17670		MM_RS01130, MM_RS01135	MM_206, MM_207	>><	yes, but low	yes, but low	low signal, overlapping with sRNA019	intergenic	type II toxin-antitoxin system HicB family antitoxin [Methanosarcina mazei], 56 aa	cytoplasmic	other	outside	No	putative uncharacterized protein ttha1756			type II toxin-antitoxin system HicB family antitoxin CDS	171	57	GTG	TGA	AGACGAGGCCAGTCA	GTGAGAGAATTTACTGTTGTTATCGAACAGGACGAAGATGGAATTTACGTAGCTTCTGTACCTGAACTTCCGGGATGTCATACGCAGGCAGAAACACTCGACGAGTTAAACAGGAGAATAAAAGAAGCAATTGAACTGTACCTTGAGGCTGAAGCTGAAAAAGAAAAATGA	VREFTVVIEQDEDGIYVASVPELPGCHTQAETLDELNRRIKEAIELYLEAEAEKEK	15.9949	6.92491	11.4599	8.40335	1.6371	5.02022	31.67	58.1	55.21	20.3	1.98	8.39	6.57	12.4		0	deepribo-A-2	3672	-0.5656270999999999	-1.00478
NC_003901.1:2767543-2767719:+	NC_003901.1	2767543	2767719	+	MM_RS17910	MM_2311	MM_RS11975, MM_R11985	MM_2310, MM_2312	>><	no	no	no coverage	intergenic	heavy-metal-associated domain-containing protein [Methanosarcina mazei], 68 aa	cytoplasmic				Fold: Ferredoxin-like, Confidence: 99.4% Coverage: 98%	A01900	BU	copper chaperone CDS	177	59	CTG	TAA	ATAAGAATTGAAGGT	CTGGAATGCAATCATTGTGTTGTTAGAGTTGGAAGGGCTATTGCTTCCGTGCAGGGAGTAATGGAAGTTGATGTTAATCTCGAAAAGAGAGAAGCAGTAGTGAATTTTGAAGAAACCAGAACAAACATGGGAAAAATAAGGACTGCAATTCGCGAAGCAGGGTACGAACCCTTATAA	LECNHCVVRVGRAIASVQGVMEVDVNLEKREAVVNFEETRTNMGKIRTAIREAGYEPL	17.7958	2.29994	10.0479	NaN	0.233779	0.233779	33.99	40.41	26.02	4.9	1.91	17.57	0	20.96		0		999999	0	-1.57965
NC_003901.1:908748-908924:-	NC_003901.1	908748	908924	-	MM_RS03970	MM_0760	MM_RS03965, MM_RS03975	MM_0759, MM_0761	><>	yes	yes	good coverage, down in -N, long 3' UTR	intergenic	MULTISPECIES: 4Fe-4S binding protein [Methanosarcina], 58 aa	cytoplasmic	other	inside	No	Ferredoxin-like			4Fe-4S dicluster domain-containing protein CDS	177	59	ATG	TAA	TAAGGAGTGAAAAAC	ATGGTAGCAAAAATCGATGCCGATGCCTGTACAGGCTGTGGAACCTGTGTAGATGAATGCCCAGCAGCTGCAATCTCCCTCAATGACGATGACATTGCAGTTGTAGACGAAGATGAATGCCTTGACTGCGGTGCATGTGTAGATGCCTGCCCGAACGGGGCAATCACTCTCGAGTAA	MVAKIDADACTGCGTCVDECPAAAISLNDDDIAVVDEDECLDCGACVDACPNGAITLE	8.10215	12.0062	10.0542	9.18935	11.1649	10.1771	309.34	1282.02	3189.99	1671.72	38.18	106.78	347.14	149.73	reparation-A-1 reparation-A-2 reparation-B-1 reparation-B-2	0.8407197600799731	deepribo-A-1 deepribo-A-2 deepribo-B-1 deepribo-B-2	494	28506663	0.0392196
NC_003901.1:3202956-3203135:-	NC_003901.1	3202956	3203135	-	MM_RS13875	MM_2677	MM_RS13870, MM_RS13880	MM_2676	><<	yes	yes	good coverage	intergenic	MULTISPECIES: CsbD family protein [Methanosarcina], 59 aa	cytoplasmic	other	inside	No	hypothetical protein pa4738	A02042	BU	CsbD family protein CDS	180	60	ATG	TAA	AAAAGAGGGAGTATC	ATGAAGGAAGGCACAAAAGAAGAAATGGAAGGCAAGTTTAGTAAGGCTAAGGGAGAAATCAAGGAAAGCGCAGGAGAAATGACCGGGGACATTGAGATGGAAGCAAAAGGTGAGGCTGAAAAAAGAAAAGGAGAAGCTCAGGAAAAAGTAGGGAAAATAAGGAAAGAGTTTGAAAAATAA	MKEGTKEEMEGKFSKAKGEIKESAGEMTGDIEMEAKGEAEKRKGEAQEKVGKIRKEFEK	14.5462	23.4621	19.0041	47.3582	8.92716	28.1427	163.79	374.22	197.01	144.62	11.26	15.95	4.16	16.2	reparation-A-1 reparation-A-2 reparation-B-1 reparation-B-2	0.698767077640786	deepribo-A-1 deepribo-A-2 deepribo-B-1 deepribo-B-2	2274	0.97457135	-0.00600219
NC_003901.1:3628347-3628526:+	NC_003901.1	3628347	3628526	+	MM_RS15625		MM_RS15620, MM_RS15630	MM_3002, MM_3003	<><	yes	yes, upregulated	mis-annotation?	intergenic	hypothetical protein [Methanosarcina mazei], 63 aa	cytoplasmic	other	outside	No	leucine-rich repeat protein			hypothetical protein CDS	180	60	TTG	TAG	GGGTTGAGAAAAGCA	TTGTTTTTACATTCAGGCTACAGGCAATTTAAAAACAGAGGACAAAAAGGAGGAATAATAGAAGGAGGAAAAATAGAAGTAAGAAAAATAGAAGTAAGAAAAATAGAAGTAAGAAAAATAGAAGGAGGAATAACAGAAACCCCCTTAAAACCTGATAAAAGGAATAATATTCGGGCTTAG	LFLHSGYRQFKNRGQKGGIIEGGKIEVRKIEVRKIEVRKIEGGITETPLKPDKRNNIRA	28.4991	72.5414	50.5202	NaN	8.85283	8.85283	160.45	482.4	139.44	117.3	5.63	6.65	0	13.25		0	deepribo-A-1 deepribo-A-2 deepribo-B-1 deepribo-B-2	7078	-2329606	-1.34531
NC_003901.1:1091374-1091553:-	NC_003901.1	1091374	1091553	-	MM_RS04815	MM_0925	MM_RS04810, MM_RS04820	MM_0924, MM_0926	<<<	yes	yes	good coverage	intergenic	MULTISPECIES: hypothetical protein [Methanosarcina], 59 aa	cytoplasmic	other	outside	No	rna binding protein/rna			hypothetical protein CDS	180	60	ATG	TAA	CAGGAGTGTAAAAGT	ATGATGCAATCTTTTATAGTGGAGCACTATCTCGAAAGTGCTGTAGACGTTTACTGTGGCGGGCCGGACATTTTCAAAGGAAGCGTAAAAGCATGTGCAGATAATGTACTCACCCTCGAAAATGATGGAAAACTGACACATATAGCCATTGATAAAATCATAGCTATGTGGCCGCAGTAA	MMQSFIVEHYLESAVDVYCGGPDIFKGSVKACADNVLTLENDGKLTHIAIDKIIAMWPQ	14.3289	15.5973	14.9631	23.379	22.5231	22.9511	2931.55	4146.23	5158.11	12336.1	204.59	265.83	220.63	547.71	reparation-A-1 reparation-A-2 reparation-B-1 reparation-B-2	0.878707097634122	deepribo-A-1 deepribo-A-2 deepribo-B-1 deepribo-B-2	1476	17952232	1.01691
NC_003901.1:1971774-1971953:-	NC_003901.1	1971774	1971953	-	MM_RS08560	MM_1652	MM_RS08555, MM_RS08565	MM_1651, MM_1653	><<	yes	yes	good coverage	intergenic	MULTISPECIES: 4Fe-4S binding protein [Methanosarcina], 59 aa	cytoplasmic	other	inside	No	Ferredoxin-like			4Fe-4S dicluster domain-containing protein CDS	180	60	ATG	TAA	AAGGAGTGGAAATTA	ATGGTAGCAAAAGTCAACAAAGAAGAATGCACCGGATGCGGGACCTGCGTAGATGAATGTCCTGTAGAAGCAATCATTATTGACGAAGATGAAGGCTGTGCGGTAGTGGATGAGGATGAATGTGTAGACTGCGGGGCCTGTGAAGATGTCTGTCCCATAGGAGCCATAAAGGTCGAATAA	MVAKVNKEECTGCGTCVDECPVEAIIIDEDEGCAVVDEDECVDCGACEDVCPIGAIKVE	7.84749	4.55224	6.19986	8.48206	3.0631	5.77258	235.66	163.38	264.81	139.8	30.03	35.89	31.22	45.64	reparation-A-1 reparation-A-2 reparation-B-2	0.8083972009330219	deepribo-A-1 deepribo-A-2 deepribo-B-1 deepribo-B-2	1135	21080353	-0.0230717
NC_003901.1:421444-421623:-	NC_003901.1	421444	421623	-	MM_RS01725		MM_RS01720, MM_RS01730	MM_0314, MM_0315	><<	yes, but low	yes, but low	low signal	intergenic	MULTISPECIES: hypothetical protein [Methanosarcina], 59 aa	CytoplasmicMembrane	other	TMhelix 7-24 and 34-51	No	cell adhesion			hypothetical protein CDS	180	60	ATG	TAA	AGCGAGTGATGAAAA	ATGGTAGACGCAAAATACATAGGACTTATAATTTTAGCAGTATTTTCAGGATCAATGCTGGTGTACACCTGGCTGTCCCTTTATAACCGGTTTGATCCAAGCGTAATGTTTTATGCAGCGCTTCTTATCTTTTCTTTTTCTCTAATGCTGGTAAGAGGCAAAACATCAGAAACTAATTAA	MVDAKYIGLIILAVFSGSMLVYTWLSLYNRFDPSVMFYAALLIFSFSLMLVRGKTSETN	7.13067	13.6955	10.4131	44.899	9.08824	26.9936	26.74	36.43	93.39	40.17	3.75	2.66	2.08	4.42		0	deepribo-A-2 deepribo-B-1	1978	12603705	1.29418
NC_003901.1:1931221-1931403:-	NC_003901.1	1931221	1931403	-	MM_RS08370	MM_1619	MM_RS08365, MM_RS08375	MM_1618	<<>	yes	yes	good coverage	intergenic	4Fe-4S binding protein [Methanosarcina mazei], 60 aa	cytoplasmic	other	outside	No	oxidoreductase	A01959	BU	4Fe-4S dicluster domain-containing protein CDS	183	61	ATG	TAA	AAGGAGTGAAAAAAT	ATGCCAGCAATAGTTAACGCAGATGAATGTTCTGGATGCGGAACCTGTGTCGACGAATGTCCCTCTGAAGCAATCACCCTCGATGAAGAAAAGGGAATTGCAGTTGTTGACCAGGATGAATGTGTAGAGTGCGGTGCATGTGAAGAAGCATGCCCGAACCAGGCAATTAAAGTAACGGAATAA	MPAIVNADECSGCGTCVDECPSEAITLDEEKGIAVVDQDECVECGACEEACPNQAIKVTE	10.0219	6.27926	8.15059	5.15656	11.9209	8.53873	2830.89	4539.72	3547.2	14726	282.47	722.97	687.9	1235.31	reparation-A-1 reparation-A-2 reparation-B-1 reparation-B-2	0.9696767744085308	deepribo-A-1 deepribo-A-2 deepribo-B-1 deepribo-B-2	67	39824908	0.777597
NC_003901.1:281690-281872:+	NC_003901.1	281690	281872	+	MM_RS01125	MM_0205	MM_RS01120, MM_RS01130	MM_0204, MM_0206	>>>	yes	yes		intergenic	hypothetical protein [Methanosarcina mazei], 60 aa	cytoplasmic	other	outside	yes,172,2	uncharacterized protein			hypothetical protein CDS	183	61	ATG	TAA	AGACCCTCATTTGTT	ATGACCGGCAGGCCCGAAAGGGAAGAGGTCTGGGACTACCCATTAGAAGCAGTCAGGGAGGCGGTTGTAAATGCAGTCTGCCACAGGGATTACACAATTATGTCCCAAATCGAAATCCGGATTTATGACAACGAACTGATAGTCTGGAGTCCGGGTGGATTACCTCCTGGGCTTACACTGTAA	MTGRPEREEVWDYPLEAVREAVVNAVCHRDYTIMSQIEIRIYDNELIVWSPGGLPPGLTL	15.0948	10.4407	12.7678	7.34882	4.41131	5.88006	557.3	573.3	1384.15	306.63	36.92	54.91	188.35	69.51		0	deepribo-A-1 deepribo-A-2 deepribo-B-2	4610	-14112462	-0.814129
NC_003901.1:3195931-3196116:-	NC_003901.1	3195931	3196116	-	MM_RS13850	MM_2672	MM_RS13845, MM_RS13855	MM_2671, MM_2673	<<<	yes	yes	low signal	intergenic	MULTISPECIES: hypothetical protein [Methanosarcina], 61 aa	unknown	other	outside	No	Double-stranded beta-helix	A01976	BU	hypothetical protein CDS	186	62	ATG	TAA	CGCAGGGGGTATTGA	ATGATACGTCTATGGGAGTATGATTCTCGCAGAATTCACGGTGTTCATATGCCGCAGCAGATGAGCGATCTTGAAAGAATCGGAAATGAAGGCTGGGAACTTGTCCTGATAAAAGATGACATTGATGATGAAGGAACGGTAACAGCAATATTTAAAAGGGAGAAAAAAGAAGCTGCACCCGAATAA	MIRLWEYDSRRIHGVHMPQQMSDLERIGNEGWELVLIKDDIDDEGTVTAIFKREKKEAAPE	3.70963	4.82386	4.26675	2.23466	0.545614	1.39014	80.87	161.31	49.52	21.77	21.8	33.44	22.16	39.9		0	deepribo-A-1 deepribo-A-2	2919	0.27365482	-1.74622
NC_003901.1:2621941-2622126:-	NC_003901.1	2621941	2622126	-	MM_RS11435	MM_2207	MM_RS11430, MM_RS11440	MM_2206, MM_2208	<<<	yes	yes	good coverage	intergenic	hypothetical protein MSMAC_1958 [Methanosarcina mazei C16], 73 aa	cytoplasmic	other	inside	No	Methyl-coenzyme M reductase subunits	A01971	BU	hypothetical protein CDS	186	62	ATG	TGA	GAGAGGGAAATAGAA	ATGGTAAGTGATTTTGAGAGAAAAATAGACGTGGAAATCGAAAGGACAAGGATCAGGATCACGGTTTTTCACGGGGAAGACGAAGAAGTTGTGAAGCTTAACCTTGAAGAAGCCGAAGAACTTGCAGAAAAATTGGGGCAGGCGATTGAGGACTACTCGCAGAGAAAACAAATAAGGATTGACTGA	MVSDFERKIDVEIERTRIRITVFHGEDEEVVKLNLEEAEELAEKLGQAIEDYSQRKQIRID	4.55131	6.24735	5.39933	4.47218	4.20954	4.34086	297.61	353.6	261.22	209.93	65.39	56.6	58.41	49.87		0	deepribo-A-1 deepribo-A-2 deepribo-B-1 deepribo-B-2	1590	16717002	0.0176201
NC_003901.1:26001-26186:+	NC_003901.1	26001	26186	+	MM_RS00115	MM_0021	MM_RS00110, MM_RS00120	MM_0020, MM_0022	<>>	yes	yes	good coverage, downregulated in nitrogen -	intergenic	conserved protein [Methanosarcina mazei Go1], 85 aa	cytoplasmic	other	inside	No	gene regulation	A01969	TD, BU	CxxC-x17-CxxC domain-containing protein CDS	186	62	ATG	TAA	CAAGGTGAAACAAAA	ATGGCTTTTAATGACAGAAATATGTTTAGAGGAAATAATTTCGGCGCTCCCAGAGAAATGCACAAGGTAGTCTGTTCTGACTGCGGTGTTGAAACCGAAGTACCTTTCAAACCTGACCCCGAAAGACCTGTTTACTGCAGAGAGTGTCTTCCTAACCACAGGAAGCCCAGAGAAAACCGCTATTAA	MAFNDRNMFRGNNFGAPREMHKVVCSDCGVETEVPFKPDPERPVYCRECLPNHRKPRENRY	9.15566	17.742	13.4489	23.2857	12.4279	17.8568	116.46	251.05	422.17	548.94	12.72	14.15	18.13	44.17		0	deepribo-A-1 deepribo-A-2 deepribo-B-1 deepribo-B-2	782	24787061	0.552963
NC_003901.1:3056227-3056412:+	NC_003901.1	3056227	3056412	+	MM_RS13290		MM_RS13285, MM_RS13295	MM_2566, MM_2567	>>>	yes	yes	good coverage, spRNA36, up in -N	intergenic	MULTISPECIES: hypothetical protein [Methanosarcina], 61 aa	unknown	other	inside	No	hypothetical protein ybaa	A00053 OS=Methanosarcina mazei sp36_3_SW	yes	hypothetical protein CDS	186	62	GTG	TAA	TGGAGATGACTGAAA	GTGACCATCTGGGAATACGATGTTAAAGAGATCAGGTTCAGTGAGTGGTCAAAGGCAAAGGAAGACCTTAACAACCTTGGAGTTGAAGGCTGGGAGCTAATTAAGTTTTCAAACGAAATAGATGAAAACGGCATGGTAGCAGCTGTTTTCAAAAGGCCCGTTGATTATGTCGATGCAGCCTTCTAA	VTIWEYDVKEIRFSEWSKAKEDLNNLGVEGWELIKFSNEIDENGMVAAVFKRPVDYVDAAF	8.34399	3.19646	5.77022	16.9011	1.86734	9.38423	12473.7	7581.62	1702.28	460.3	1494.93	2371.88	100.72	246.5		0	deepribo-A-1 deepribo-A-2 deepribo-B-1 deepribo-B-2	2520	0.7052033000000001	0.298351
NC_003901.1:406405-406593:-	NC_003901.1	406405	406593	-	MM_RS01660		MM_RS01655, MM_RS01665	MM_0303, MM_0304	<<>	yes	yes		intergenic	MULTISPECIES: hypothetical protein [Methanosarcina], 62 aa	cytoplasmic	other	outside	No	nuclear protein	A00176	A00176 OS=Methanosarcina mazei MM_RS01660_406405_406593	hypothetical protein CDS	189	63	ATG	TAA	CAGAGTATGATTTGT	ATGTTTACTATGGAGAATACGGAAGGTTTCGACCAGAAAACTCTTGACAAAATGAACGCTGAAGTCAAAAAGAGTATGAGCAAGCACGACCCAAAGTCGAAAAATTATAAAAAAATCTGTGAACAGGTTGAGGATCAGGTTTTCGACAAGTACTGTTCTGAAATATTCAGACCATCTCTTAAACTTTAA	MFTMENTEGFDQKTLDKMNAEVKKSMSKHDPKSKNYKKICEQVEDQVFDKYCSEIFRPSLKL	4.70161	3.70165	4.20163	2.25637	2.31538	2.28588	420.23	379.53	326.52	347.4	89.38	102.53	144.71	150.04		0		999999	0	-0.561923
NC_003901.1:3334587-3334775:+	NC_003901.1	3334587	3334775	+	MM_RS14425	MM_2781	MM_RS14420, MM_RS14430	MM_2780, MM_2782	>>>	yes	yes		intergenic	MULTISPECIES: CooT family nickel-binding protein [Methanosarcina], 62 aa	cytoplasmic	other	outside	No	PUA domain-like	A01983	BU	CooT family nickel-binding protein CDS	189	63	ATG	TAA	AAGGAGAGATTTATG	ATGTGTGAAATTAATGTAATTCTGCTCAGTGGAGAAAACCGGGAGAGGATTATGGACTCCGTAGCAAGGATTCTGGTCGAAGGGGACACAATTCAGCTTACCGGAATCCTCGGAGATAAAATGACGGTTGAAGGTTCGGTAAAAGAGATCAATTTCTCGCGCGGGGAAGCGATTATTTTATCCAGATAA	MCEINVILLSGENRERIMDSVARILVEGDTIQLTGILGDKMTVEGSVKEINFSRGEAIILSR	3.4503	3.2036	3.32695	2.90797	2.34661	2.62729	296.07	425.79	236.36	197.42	85.81	132.91	81.28	84.13		0	deepribo-B-1	2125	10995208	-0.0653855
NC_003901.1:1229654-1229845:+	NC_003901.1	1229654	1229845	+	MM_RS05470	MM_1050	MM_RS05465, MM_RS05475	MM_1049, MM_1051	<><	no	yes	good coverage	intergenic	hypothetical protein [Methanosarcina mazei], 63 aa	cytoplasmic				Fold: TTHA1013/TTHA0281-like, Confidence: 97.6% Coverage: 79%			hypothetical protein CDS	192	64	ATG	TAA	ATAATATTTCAAGGT	ATGACAATTTACTTTCCTTTTTCTGCGACTATTCGGAAAGAAGAGAACACCTATATTTCAATCTGCCCGGAGGCGGATATTGTCTGTAGAGGGGAAAGTATCGAAGAAGCGGTTACAAACCTGAAAAAAGAAGTTGAACAATTCCTGGAGGAAGAACTGCCCAGGGGATTTTCGAGAATTGTATATTACTAA	MTIYFPFSATIRKEENTYISICPEADIVCRGESIEEAVTNLKKEVEQFLEEELPRGFSRIVYY	7.28409	3.15081	5.21745	5.06786	0.467747	2.7678	141.02	133.5	39.58	13.56	19.36	42.37	7.81	28.99		0	deepribo-A-1 deepribo-A-2	2855	0.34276837	-1.55581
NC_003901.1:3569854-3570045:+	NC_003901.1	3569854	3570045	+	MM_RS15370		MM_RS15365, MM_RS15375	MM_2957, MM_2958	>><	yes	yes		intergenic	hypothetical protein DU74_18235 [Methanosarcina mazei], 63 aa	cytoplasmic	other	inside	No	antimicrobial protein	A00190 OS=Methanosarcina mazei MM_RS15370_3569854_3570045	yes	hypothetical protein CDS	192	64	ATG	TGA	TGCCTGTCAAAAAAT	ATGTCGATAAAAAATAAATGGGTTTGGGAATTCATCAAAACTGTCCGTAAGGAAATGAAGTATGGACAAAACAAATTAAAGAATAGAGCGGCTGGACTCTTCCAGAAGCATATTCTGTTGAGAAGAAGTCCTGATTCGCGGACTACCATGTCAGACAGAGCTCAGGATCTCAGGTATGGATTGCGAATTTGA	MSIKNKWVWEFIKTVRKEMKYGQNKLKNRAAGLFQKHILLRRSPDSRTTMSDRAQDLRYGLRI	0.385041	0.360612	0.372827	0.431925	0.330315	0.38112	25.07	34.15	62.37	34.65	65.11	94.7	144.4	104.9		0		999999	0	0.288841
NC_003901.1:3627232-3627423:-	NC_003901.1	3627232	3627423	-	MM_RS15620	MM_3002	MM_RS15615, MM_RS15625	MM_3001	><>	yes	yes		intergenic	MULTISPECIES: hypothetical protein [Methanosarcina], 63 aa	cytoplasmic	other	outside	No	protein binding	A01992	BU	hypothetical protein CDS	192	64	ATG	TAA	TTGGAGTGGGACAGA	ATGACGCTTTCTAACCTGACTGAGGCTGAAAAAACGATATTGATGGATGAAACCGTTACTGATTTAAAACAATCGTTAGAAACTGCCATTAAAAGTTTACTTGCAGAATACGAAACAGATCTTGAAACTAACCTCAATATTTCAAAAGTTGAGGTGAACTTCATAGTAAAGCTGGACGGGGTTGAGGTCTAA	MTLSNLTEAEKTILMDETVTDLKQSLETAIKSLLAEYETDLETNLNISKVEVNFIVKLDGVEV	7.7782	3.14983	5.46402	2.22476	1.36886	1.79681	465.37	321.85	616.46	334.44	59.83	102.18	277.09	244.32	reparation-A-1	0.599133622125958	deepribo-A-1 deepribo-A-2 deepribo-B-1 deepribo-B-2	3249	-0.07953876	-1.26409
NC_003901.1:522390-522581:+	NC_003901.1	522390	522581	+	MM_RS02215	MM_0410	MM_RS02210, MM_RS02220	MM_0409, MM_0411	>><	yes	yes	good coverage	intergenic	MULTISPECIES: hypothetical protein [Methanosarcina], 63 aa	cytoplasmic	other	outside	No	de novo protein	A01993	BU	hypothetical protein CDS	192	64	TTG	TAA	GATAACCTTTCCCAC	TTGATTGAACACTGGATTGAACATAACGACAGCCATATACAGAGTTTTAGAGAATGGGCTCAGAAAGCCAAAAAAGATGGTTTTCTTGAAGCTTCAGAAGAAATTCTTGAGGCTGCTAACAAAATGGAGGAAGCAAACAAACTCCTTGGCAAAGCAAGGGAAGGGCTTTTCCATCTCCATGAGCACAAATAA	LIEHWIEHNDSHIQSFREWAQKAKKDGFLEASEEILEAANKMEEANKLLGKAREGLFHLHEHK	13.7992	15.3238	14.5615	14.5227	19.5831	17.0529	291.44	591.96	538.5	946.06	21.12	38.63	37.08	48.31		0	deepribo-A-1 deepribo-A-2 deepribo-B-1 deepribo-B-2	6125	-20497835	0.615183
NC_003901.1:1500751-1500942:-	NC_003901.1	1500751	1500942	-	MM_RS06540	MM_1266	MM_RS06535, MM_RS06555	MM_1264, MM_1267	><>	yes	yes	good coverage	intergenic	hypothetical protein [Methanosarcina mazei], 63 aa	cytoplasmic	other	outside	No	viral protein	A01991	BU	hypothetical protein CDS	192	64	ATG	TAA	GTCCCACGTTATATT	ATGACCAGATGTTTGTTTTGCGGGGCTTATTGTGAAGTAAAATGCGGTGTCTACTGTGAAAGCTATTCAGGAAACACGGAAGAAAAAGAACATACGGAAGACGCAAACATACTTGGGTGTACCCAGATAGGCACCTCGTATATCTGCGACAGCTGCCTCAAAGATCTTAAAGAAGCTCTCGGGCTCTTATAA	MTRCLFCGAYCEVKCGVYCESYSGNTEEKEHTEDANILGCTQIGTSYICDSCLKDLKEALGLL	3.34993	5.61789	4.48391	2.91928	3.16594	3.04261	123.78	238.03	45.57	43.69	36.95	42.37	15.61	13.8		0	deepribo-A-1 deepribo-A-2	2730	0.47341633	-0.242298
NC_003901.1:4014377-4014568:+	NC_003901.1	4014377	4014568	+	MM_RS17125	MM_3296	MM_RS17120, MM_RS18120	MM_3295	<><	yes	yes	good coverage	intergenic	hypothetical protein [Methanosarcina mazei], 63 aa	cytoplasmic	other	inside	No	chaperone			hypothetical protein CDS	192	64	ATG	TAA	AAGTGAGGTGTTTTT	ATGGAAGAGTTTAACCAGATCAAAAGGAAACTTGATGAAATGAGTGTTCCGGAACTTTATGAGTATGTAAAGAAAAAATACCCTGAAAATGATGAACTCTCACTCGGGCCAAAAAAGTTAATAATCAGAAAAGTCCTTAACTTTGAAAGAAACCGTCTTAATGAACTGGAAGATGCTGGCTGTAAGGGTTAA	MEEFNQIKRKLDEMSVPELYEYVKKKYPENDELSLGPKKLIIRKVLNFERNRLNELEDAGCKG	8.6804	4.29981	6.4901	2.45855	2.4099	2.43422	61.11	91.07	81.55	79.84	7.04	21.18	33.17	33.13		0	deepribo-A-1 deepribo-A-2 deepribo-B-1 deepribo-B-2	1510	17568095	-0.8966
NC_003901.1:2788227-2788421:+	NC_003901.1	2788227	2788421	+	MM_RS12080	MM_2330	MM_RS12075, MM_RS12085	MM_2329, MM_2331	>><	yes	yes	good coverage	intergenic	MULTISPECIES: YwbE family protein [Methanosarcina], 64 aa	cytoplasmic	other	inside	No	SH3-like barrel	A02000	BU	YwbE family protein CDS	195	65	ATG	TAA	AATTGACCTTATGCC	ATGAATAACGGAAGCATGAGATCAAACATTAAAGAAGGATTAAACGTGGGAATCGTTTTAAAACAGGACCAGAAGACTGGGAAAATAACTCGTGGAGTTGTGAAGAGAATTTTAACCAATTCTTCGACCCACCCTCATGGGATCAAAGTCCAGCTGTCCGATGGGCAGGTAGGCAGGGTTAAGGAAATCTATTAA	MNNGSMRSNIKEGLNVGIVLKQDQKTGKITRGVVKRILTNSSTHPHGIKVQLSDGQVGRVKEIY	19.5916	7.22789	13.4098	7.94572	1.52227	4.734	135.77	239.46	213.74	78.61	6.93	33.13	26.9	51.64		0	deepribo-A-1 deepribo-A-2 deepribo-B-1 deepribo-B-2	1714	15452962	-1.25694
NC_003901.1:1412740-1412937:-	NC_003901.1	1412740	1412937	-	MM_RS06155	MM_1188	MM_RS17770, MM_RS06160	MM_1187, MM_1189	<<>	yes	yes	good coverage, might be longer than annotated	intergenic	conserved protein [Methanosarcina mazei Go1], 65 aa	CytoplasmicMembrane	other	TMhelix 7-24 and 44-63	No	protein transport			hypothetical protein CDS	198	66	ATG	TAA	TCAAGTGCAATCTCT	ATGGTTACAAGTCCCGGGATCCCTCAATATGGTGCTGCGGTGGTTGTAGGGCTCATAAGCCTTCTTTCTTTGAAGGAGATCCTTTCAGCATCCGAGCACTGGAACAGATCACTGGACAGTTCTTTTAATATGACAATTCTGCCTTTGCTGTTCAGCTTTGCTGCAATTGTCGTTTACAAAGTAACCGGAGTAATTTAA	MVTSPGIPQYGAAVVVGLISLLSLKEILSASEHWNRSLDSSFNMTILPLLFSFAAIVVYKVTGVI	14.0043	3.12475	8.56451	4.97262	1.67425	3.32343	262.86	302.07	207.01	197.21	18.77	96.67	41.63	117.79		0		999999	0	-0.81057
NC_003901.1:1411164-1411361:-	NC_003901.1	1411164	1411361	-	MM_RS17770	MM_1187	MM_RS06150, MM_RS06155	MM_1186, MM_1188	><<	yes	yes	good coverage, might be longer than annotated	intergenic	hypothetical protein [Methanosarcina mazei], 87 aa	CytoplasmicMembrane	other	TMhelix 10-29 and 42-64	No	TTHA0583/YokD-like			hypothetical protein CDS	198	66	ATG	TGA	TCAAGTGTAATTTCC	ATGGTCACAACCCCTGGTCTTCCTCAATATGGGTCTGCTGTAGTTGTCGGGCTGATTTCCCTTCTTTCCTTGAAGGAAGTTCTTTCCGCATCCAAATACTGGAATAGACGACTTAATAATTCTTTTAATTTGCCAATTATTCCTTTACTGTGCAGTTTTGCTGCGATTGTCGTTTTTAAGGTTGCTACAATCATATGA	MVTTPGLPQYGSAVVVGLISLLSLKEVLSASKYWNRRLNNSFNLPIIPLLCSFAAIVVFKVATII	21.9603	11.462	16.7111	5.02867	4.07441	4.55154	2548.05	2506.85	942.02	409.03	116.03	218.71	187.33	100.39		0		999999	0	-1.54795
NC_003901.1:2322132-2322329:-	NC_003901.1	2322132	2322329	-	MM_RS10120	MM_1951	MM_RS10115, MM_RS10125	MM_1950, MM_1953	><>	yes	yes		intergenic	hypothetical protein [Methanosarcina mazei], 65 aa	unknown	other	inside	No	gene regulation			hypothetical protein CDS	198	66	ATG	TGA	CGTGCGTCCCGGGAG	ATGTCCAGCAGAATAGAAAAAGACAGATTCATGAAGACAAGAGGTGAAACAGGGAGGAAAAAGATGATTCAAACAAAAGCAATAGCCAGGGAACCTGAGATCGTGTGGGATCTCAATATCAGTAAGGATGGAAAGTCTTACCAGGAAAATTTTATTCTCTTATTTCCCAGGTACGTCAGTGCCATCGATGATGAGTGA	MSSRIEKDRFMKTRGETGRKKMIQTKAIAREPEIVWDLNISKDGKSYQENFILLFPRYVSAIDDE	1.767	0.836403	1.3017	0.503923	0.293836	0.398879	385.93	143.51	153.52	541.96	218.41	171.58	304.65	1844.43		0		999999	0	-1.62673
NC_003901.1:1367003-1367200:-	NC_003901.1	1367003	1367200	-	MM_RS17760	MM_1150	MM_RS05975, MM_RS05980	MM_1149, MM_1151	><>	yes	yes	good coverage	intergenic	conserved protein [Methanosarcina mazei Go1], 64 aa	CytoplasmicMembrane	other	TMhelix 10-29 and 42-64	No	Conserved core of transcriptional regulatory protein vp16	A02004	BU	hypothetical protein CDS	198	66	ATG	TAA	TCGGGCGAGCTAACA	ATGATGACTCCACCGGGAGTCCCTGATGGCGCATCAGTCGCCGTAGCGGTTTTGCTTGTAATGTTACTTCTCAGAGACATCCTTCCTTTGCTAAAAAACTGGGATGAATCTGTACAAACTTCTTTGAATATGGGAATTCTTCCACTTCTGTTTTCTTTCGGTGCAGTAGTCCTTTATAAACTCGTAGCTCTCTTCTAA	MMTPPGVPDGASVAVAVLLVMLLLRDILPLLKNWDESVQTSLNMGILPLLFSFGAVVLYKLVALF	2.69641	1.75872	2.22756	4.66807	0.746169	2.70712	326.67	397.4	741.99	195.75	121.15	225.96	158.95	262.34		0	deepribo-A-1 deepribo-A-2 deepribo-B-1 deepribo-B-2	4052	-0.9835837	0.158761
NC_003901.1:21940-22137:+	NC_003901.1	21940	22137	+	MM_RS00095		MM_RS00090, MM_RS00100	MM_0017	<><	yes	yes	good coverage	intergenic	hypothetical protein [Methanosarcina], 65 aa	cytoplasmic	other	inside	No	gene regulation		A00171 OS=Methanosarcina mazei MM_RS00095_21940_22137	CxxC-x17-CxxC domain-containing protein CDS	198	66	ATG	TAA	CAAAGGTGAAACAAA	ATGGCCTTTAATGACAGAGGAAGTAGGGGAAGAGACAGCCACCGCGGAGGTTTCGGAGCTCCAAGGGAAATGCACAAGACAAAATGTTCTGATTGTGGTGTTGAAACCGAAGTACCTTTCAAACCTGATCCGGAAAGACCGGTTTACTGCAGAGAATGTCTTCCTAAACACAGGAAACCAAGAGAAGACAGATACTAA	MAFNDRGSRGRDSHRGGFGAPREMHKTKCSDCGVETEVPFKPDPERPVYCRECLPKHRKPREDRY	15.2127	11.6146	13.4136	10.4337	12.0292	11.2314	622.96	954.37	1618.89	1481.27	40.95	82.17	155.16	123.14		0	deepribo-A-1 deepribo-A-2 deepribo-B-1 deepribo-B-2	805	2459744	0.0601701
NC_003901.1:3606483-3606683:+	NC_003901.1	3606483	3606683	+	MM_RS15525	MM_2986	MM_RS15520, MM_RS15530	MM_2985, MM_2987	<><	yes	yes	good coverage	intergenic	hypothetical protein [Methanosarcina mazei], 66 aa	unknown	other	outside	No	de novo protein	A02015	BU	hypothetical protein CDS	201	67	ATG	TAA	AGCCGGTGATAATAA	ATGGAACTAAAGGACCTCAATAATTTTGTACAGGCTGCAAACGAAGAACAGCTTAAAGCCTTCGGCTTCCTGGGACAGTGGATGATGGAGAACGTTCCCAGATACTGCACCTGTGCCTCAAAATGCAACCAGAACTGTGAGCTTGCAAAAGCACTGGGTGAAGCACTGGCGACAGCCGGGCAGAGGCTTCAGGGACAGTAA	MELKDLNNFVQAANEEQLKAFGFLGQWMMENVPRYCTCASKCNQNCELAKALGEALATAGQRLQGQ	2.52131	3.24404	2.88268	4.91714	6.74828	5.83271	25.44	328.2	164.97	97.85	10.09	101.17	33.55	14.5	reparation-A-2	0.561812729090303	deepribo-A-2 deepribo-B-1 deepribo-B-2	1541	17259991	0.947311
NC_003901.1:2795360-2795560:+	NC_003901.1	2795360	2795560	+	MM_RS12125	MM_2338	MM_RS12120, MM_RS17915		>>>	yes	yes	good coverage, down in -N	intergenic	MULTISPECIES: DNA-directed RNA polymerase subunit [Methanosarcina], 66 aa	cytoplasmic	other	outside	yes,1660,2	gene regulation	A02013	BU	DNA-directed RNA polymerase subunit CDS	201	67	ATG	TGA	GGAGGTGAAACAAAA	ATGGGTTTTAATGACAGAGGAAACTCCTTCAGGGGCAGAGACAGCAACCGTGGGGGTTTCAGAGGCGGCAACAGCGGCCCCAGAGAAATGACTAAAGTTACCTGTTCTGACTGCGGTGTTGAGACCGAGGTTCCTTTCAAGCCAACAGAAGGCAGGCCGGTTTACTGCAGAGAGTGCCTTCCTAACCACAGGAAGTTCTGA	MGFNDRGNSFRGRDSNRGGFRGGNSGPREMTKVTCSDCGVETEVPFKPTEGRPVYCRECLPNHRKF	10.8181	10.2373	10.5277	9.99644	5.25854	7.62749	1218.34	1194.18	10639.5	7245.42	112.62	116.65	1064.33	1377.84	reparation-A-1 reparation-B-1	0.8147284238587141	deepribo-A-1 deepribo-A-2 deepribo-B-1 deepribo-B-2	300	31772053	-0.268776
NC_003901.1:3480219-3480422:-	NC_003901.1	3480219	3480422	-	MM_RS15035		MM_RS15030, MM_RS15040	MM_2897	<<<	yes	yes	good coverage	intergenic	hypothetical protein DU31_01525 [Methanosarcina mazei], 67 aa	unknown	other	outside	No	ligase	A00188 OS=Methanosarcina mazei MM_RS15035_3480219_3480422	yes	hypothetical protein CDS	204	68	ATG	TAG	AACAAAGACCACAAA	ATGAGGTGTATTGTCCTTATTGATGCCCAATATTGGATAGCTATTCTGAGTAAGCCTGTGGGCGTAGTTTGCCGAAAATCGAATATCCTTTTCGATTACTTACAACAAAGGGTGAAGAAGCAGGTTGGGTACTGCCTGAGGGCTGTTTCACTTATTGAGTGTGAACGAATTTTCTTAATATCTCTTTATGCAAAAAATAATTAG	MRCIVLIDAQYWIAILSKPVGVVCRKSNILFDYLQQRVKKQVGYCLRAVSLIECERIFLISLYAKNN	3.20918	3.00222	3.1057	0.687718	2.09093	1.38932	536.8	904.87	339.76	290.66	167.27	301.4	494.04	139.01		0	deepribo-A-1 deepribo-A-2 deepribo-B-1 deepribo-B-2	3487	-0.3387305	-1.35317
NC_003901.1:2029880-2030083:-	NC_003901.1	2029880	2030083	-	MM_RS08750		MM_RS08745, MM_RS08755	MM_1686, MM_1687	><>	yes	yes		intergenic	hypothetical protein MSMAP_2846 [Methanosarcina mazei SarPi], 67 aa	cytoplasmic	other	outside	No	dUTPase-like			hypothetical protein CDS	204	68	ATG	TAA	CAATAATTAATTTTT	ATGGGCACAATTTTTTATACATTCCTGAGCCTGAACAAATTCCGGATAAAAAACAGGAAAAAAACGAAAATATTATATATGAGATTTTTTACCGGGAAAGACATTAAGCAGGATCTCTACAGGGGAAAGAAAAAAAGCAATCTAAAAAACAGGAAATCAAGGAAAGCAAACAACATTAAAATTATATTAAAGAAAATCCAGTAA	MGTIFYTFLSLNKFRIKNRKKTKILYMRFFTGKDIKQDLYRGKKKSNLKNRKSRKANNIKIILKKIQ	1.75751	2.1871	1.9723	1.10229	1.05061	1.07645	110.6	307.79	244.95	292.08	62.93	140.73	222.22	278.01		0	deepribo-A-1 deepribo-A-2 deepribo-B-1 deepribo-B-2	3894	-0.8274199000000001	-0.628731
NC_003901.1:2794772-2794975:+	NC_003901.1	2794772	2794975	+	MM_RS12120		MM_RS12115, MM_RS12125	MM_2336, MM_2338	>>>	yes	yes	good coverage, down in -N	intergenic	MULTISPECIES: hypothetical protein [Methanosarcina], 67 aa	unknown	other	inside	yes,1660,2	gene regulation	A00184 OS=Methanosarcina mazei MM_RS12120_2794772_2794975	yes	CxxC-x17-CxxC domain-containing protein CDS	204	68	ATG	TAA	GGAGGTGAAAAGAAA	ATGGCTTTTAATGACAGAAATTCCTTCCGGGGAAGAGACAACAACCGGGGAGGTTTTGGCGGAGCCCCAAGAGAAATGCACAACGCAACATGTTCTGACTGTGGTGCTGAGACTCAGGTTCCTTTCAAACCAGATCCCGACAGACCGGTCTACTGCAGGGACTGCCTTCCTAACCACAGGAAGCCCAGAGAGAACCGCTATTAA	MAFNDRNSFRGRDNNRGGFGGAPREMHNATCSDCGAETQVPFKPDPDRPVYCRDCLPNHRKPRENRY	11.2376	17.05	14.1438	11.581	29.6839	20.6325	8040.19	24154.8	38263.6	116576	715.47	1416.71	3303.99	3927.23	reparation-A-2 reparation-B-1	0.660446517827391	deepribo-A-1 deepribo-A-2 deepribo-B-1 deepribo-B-2	704	25677385	0.949987
NC_003901.1:2784328-2784534:+	NC_003901.1	2784328	2784534	+	MM_RS12060	MM_2326	MM_RS12055, MM_RS12065	MM_2327	<>>	yes	yes	good coverage, up in -N, possible mis-annutation, the correct sORF is NC_003901.1:2784283-2784534:+, start codon is ATG	intergenic	COP associated protein [Methanosarcina mazei Go1], 73 aa	cytoplasmic	other	outside	yes,1652,4	Ferredoxin-like	A02030	TD	copper chaperone CDS	207	69	ATT	TGA	TTGGAGGTTGAAACG	ATTACTCAGGAAACTATAAAAGTCGAAGGTATGTCCTGTGGGCATTGTGTTATGAGGGTTAAAAAAGCAATTGAAGATGTACAGGGTGTAAAGAAAGTAGACGTCAGCCTTGAGAACAAACAGGCTGTTGTCGAATTTGATGAAGAGAAAACAGATGTTGAGAAAATAAAGGCTGCAGTCCGAGAAAGCGGGTATGAACTAGCTTGA	ITQETIKVEGMSCGHCVMRVKKAIEDVQGVKKVDVSLENKQAVVEFDEEKTDVEKIKAAVRESGYELA	12.6637	5.48883	9.07627	6.45331	8.80865	7.63098	558.09	697.85	233.61	315.79	44.07	127.14	36.2	35.85		0		999999	0	0.324896
NC_003901.1:3784019-3784225:+	NC_003901.1	3784019	3784225	+	MM_RS16195	MM_3112	MM_RS16190, MM_RS16200	MM_3111, MM_3113	<><	yes	yes	good coverage	intergenic	MULTISPECIES: hypothetical protein [Methanosarcina], 68 aa	CytoplasmicMembrane	other	TMhelix 7-24 and 34-56	No	toxin			hypothetical protein CDS	207	69	ATG	TGA	TAAGAGAGGAAATTT	ATGAGCTATAAAAAAACACATGGAGTTCCAGCACTATTCTCTTTCTTCATCCCCGGCCTGGGACAGCTTGTAAAAGGACATGTCTCCAAGGCGGTGGGAATATGGGCAGCCCTGATATTCAGTGCATTCATGAGTGTGATCGGGATTGGACTTTTGATGGGGATGGTCATCTGGGTTGCACAGATTTATGATGCATATAATTCATGA	MSYKKTHGVPALFSFFIPGLGQLVKGHVSKAVGIWAALIFSAFMSVIGIGLLMGMVIWVAQIYDAYNS	9.4173	3.57286	6.49508	10.0796	1.4074	5.74348	399.67	260.14	273.66	68.47	42.44	72.81	27.15	48.65	reparation-A-2	0.682105964678441	deepribo-A-1 deepribo-A-2 deepribo-B-1 deepribo-B-2	830	2.43235e+16	-0.303971
NC_003901.1:2862509-2862715:-	NC_003901.1	2862509	2862715	-	MM_RS12455	MM_2401	MM_RS12450, MM_RS12460	MM_2400, MM_2402	<<<	yes	yes	good coverage	intergenic	MULTISPECIES: hypothetical protein [Methanosarcina], 68 aa	cytoplasmic	other	inside	No	Methyl-coenzyme M reductase subunits			hypothetical protein CDS	207	69	ATG	TGA	AATAGGGGTGATTCT	ATGAAATGTGAAGCATGTGGAAGAGAAAGCGATACTAAATACTGCAACGACTGCGGCAAAGTTATGGACGAAGTTGTAAGGCGCGTAGGAGAAGCTCGATGGGCGGCAATAGATGATTGTTCGTTTATTTATCCGCTTGTACAGCGCGTGGGCAGAGGAGAGGCAACTGTCAACGATATTATCCAGGCTCTTGACGTCGAGGACTGA	MKCEACGRESDTKYCNDCGKVMDEVVRRVGEARWAAIDDCSFIYPLVQRVGRGEATVNDIIQALDVED	11.0844	10.2111	10.6478	6.19201	5.13321	5.66261	2786.07	3481.59	1356.05	1196.09	251.35	340.96	219	233.01	reparation-A-1 reparation-A-2	0.578807064311896	deepribo-A-1 deepribo-A-2 deepribo-B-1 deepribo-B-2	298	31792555	-0.62679
NC_003901.1:278172-278378:-	NC_003901.1	278172	278378	-	MM_RS01110	MM_0202	MM_RS01105, MM_RS01115	MM_0201, MM_0203	><>	yes, but low	yes, but low	low signal	intergenic	type II toxin-antitoxin system HicB family antitoxin [Methanosarcina mazei], 68 aa	cytoplasmic	other	outside	No	putative uncharacterized protein ttha1756			type II toxin-antitoxin system HicB family antitoxin CDS	207	69	ATG	TAA	TACCAGTTATTCTTT	ATGCAGTTCACAATTAAACTTGAAGAATCTGAGGAAGGAGGCTATACCGCCCGGTGCCTCGAAATTCCTGCCGCTATCAGCGAAGGAGATACAGAAGAGGAGGCACTTGAAAACATTAAGGAAGCTATCCAGCTTGTCCTGGAAGTAACAGGAGAACAGGCTCAGGTACTGGGAGAAATCGCTATAGTGGAGGTTTCAGTTAACTAA	MQFTIKLEESEEGGYTARCLEIPAAISEGDTEEEALENIKEAIQLVLEVTGEQAQVLGEIAIVEVSVN	10.2374	15.1667	12.702	35.0331	3.4308	19.232	66.85	70.07	63.41	30.74	6.53	4.62	1.81	8.96		0	deepribo-A-1 deepribo-A-2 deepribo-B-1	4409	-1.28683e+16	-0.287484
NC_003901.1:115136-115342:-	NC_003901.1	115136	115342	-	MM_RS00450	MM_0089	MM_RS00445, MM_RS00455	MM_0088, MM_0090	<<<	yes, but low	yes, but low	low translation in both conditions	intergenic	MULTISPECIES: hypothetical protein [Methanosarcina], 68 aa	CytoplasmicMembrane	other	TMhelix 13-35 and 40-62	No	cytochrome c oxidase			hypothetical protein CDS	207	69	ATG	TGA	GGAGGAACCATATTT	ATGCCTAAGGATACCGAAAAGACATTGGGAGTACCGGCAGCAATTCTGTTGCTTATTGGAGGAGTATTCACAGTTATTTTATTCTATTTTATGTTCCAATTTGCTGAACAGGAAAACCTTATTATGGTCATCTTAACTGCATTATTAATAGGCGTGGTTTCAATGATTGTAGCTAAAGTTCTGGGCCGCATATCCAGGATCAGATGA	MPKDTEKTLGVPAAILLLIGGVFTVILFYFMFQFAEQENLIMVILTALLIGVVSMIVAKVLGRISRIR	3.26465	3.37074	3.31769	4.60944	1.5241	3.06677	159.87	132.47	350.41	113.18	48.97	39.3	76.02	74.26		0	deepribo-A-1 deepribo-A-2 deepribo-B-1 deepribo-B-2	1303	1955544	0.0675447
NC_003901.1:2259484-2259693:-	NC_003901.1	2259484	2259693	-	MM_RS09855	MM_1899	MM_RS09850, MM_RS09860	MM_1898, MM_1900	><<	yes	yes	good coverage, up in -N	intergenic	hypothetical protein MSMAW_2725 [Methanosarcina mazei WWM610], 97 aa	CytoplasmicMembrane	other	TMhelix 21-39 and 44-63	yes,1376,2	transport protein			hypothetical protein CDS	210	70	ATG	TGA	TCAACAGGCGTACTC	ATGTTACTGCTGGCCTTTCTCCTTAATCTCTTCAAGATTCTGATGCAGGATACAAAAACATATGCTATGCTAAACGTGGTCGGTGCAGGGCTTTCATGTTATGCTTCGATACTTATTGATTACATGCCTTTCGTAATCCTTGAAGGGACATGGGCGCTCGTAGCCTTTATAGGACTTGTCAGACTCATTAAAACCCCTGGAGAGGCTTGA	MLLLAFLLNLFKILMQDTKTYAMLNVVGAGLSCYASILIDYMPFVILEGTWALVAFIGLVRLIKTPGEA	1.12794	4.20239	2.66517	5.19059	2.96264	4.07662	108.88	158.01	166.67	78.51	96.53	37.6	32.11	26.5		0		999999	0	1.42356
NC_003901.1:3773259-3773468:-	NC_003901.1	3773259	3773468	-	MM_RS16150	MM_3103	MM_RS16145, MM_RS16155	MM_3102, MM_3104	<<<	yes	yes	good coverage	intergenic	hypothetical protein MmazTMA_17120 [Methanosarcina mazei], 79 aa	cytoplasmic	other	outside	No	de novo protein			hypothetical protein CDS	210	70	ATG	TAA	ATCGGGAGTGAGGAA	ATGGTTGAAAATAAAGGAAGACCTCCAATTTTTTGTGAGAAACTCTGCATTGTCTGCAAAGGCGCAAGAGCAGGCAATAGTATCTGCAAGTCTATCCAGAACCTTGAGCTTAAAATCTTCGGGAAAAACGGCTGCATCTGGGGAGCTGCAAGGACAAAATACTACGGAGTGACTCCTGATAAAAAACTTCCTGAAAGGTTCAAAAAATAA	MVENKGRPPIFCEKLCIVCKGARAGNSICKSIQNLELKIFGKNGCIWGAARTKYYGVTPDKKLPERFKK	0.735596	1.30491	1.02025	1.79722	1.00853	1.40287	136.1	856.31	253.3	301.64	185.02	656.22	140.94	299.09	reparation-A-2	0.5548150616461179	deepribo-A-1 deepribo-A-2 deepribo-B-1 deepribo-B-2	1329	19288936	0.373027
NC_003901.1:163732-163941:-	NC_003901.1	163732	163941	-	MM_RS00670		MM_RS00665, MM_RS_00675	MM_0131, MM_0132	><>	yes	yes	good coverage	intergenic	zinc ribbon domain-containing protein [Methanosarcina mazei], 69 aa	cytoplasmic	other	outside	No	ribosome	A00075 OS=Methanosarcina mazei MM_3377_164001_163730_1	yes	hypothetical protein CDS	210	70	ATG	TAA	AAATGAGGCTGAAAA	ATGAGCAAAAACATTAACTTCGTCTGCCCGAAATGCGGAAACAGCTCCTACGACATCGGTGAGATCCGCACAACAGGTGGCTTGATCAGCAAGCTTCTCGATATTCAGAATAAAAAATTTACCCATATCACCTGCAAGCGCTGCAAATACACAGAATTCTACCAGGCTGACAGCAGCATGCTCGGAAACATTTTTGATCTTTTCACGTAA	MSKNINFVCPKCGNSSYDIGEIRTTGGLISKLLDIQNKKFTHITCKRCKYTEFYQADSSMLGNIFDLFT	19.0659	4.1162	11.5911	7.78394	7.74881	7.76637	153.29	215.73	125.01	97.79	8.04	52.41	16.06	12.62		0	deepribo-A-1 deepribo-A-2 deepribo-B-1 deepribo-B-2	866	2385619	0.508111
NC_003901.1:185332-185544:+	NC_003901.1	185332	185544	+	MM_RS00800	MM_0149	MM_RS00800			no	yes but low translation	lowly induced in nitrogen- but not expressed in Nitrogen+	intergenic									SDR family NAD(P)-dependent oxidoreductase CDS	213	71	ATG	TGA	AAAAGAGGGGAAGTA	ATGAAAATTAATGGAAACATTGTTTTGATTACTGGAGGAGCAACTGGCATTGGCTTGGCTCTAGCTGAAGCTTTTGTAAAGGCAGGTAGTGAAGTCATTGTCTGTTCAAGGACAGAAAAAAACCTGAAGCAAGCTAAGGAAAAAATCCCTCAATTGCATATAAAAAAGTGCGATGTTTCTAAAGAATCCGAATGTGAGGAATTGTCAATTTGA	MKINGNIVLITGGATGIGLALAEAFVKAGSEVIVCSRTEKNLKQAKEKIPQLHIKKCDVSKESECEELSI	6.76797	3.82938	5.29867	2.45961	1.52814	1.99387	53.67	77.43	21.62	19.01	7.93	20.22	8.79	12.44		0		999999	0	-1.06913
NC_003901.1:171646-171858:+	NC_003901.1	171646	171858	+	MM_RS00730	MM_0137	MM_RS00695, MM_RS00735	MM_0136	<><	yes	yes	good coverage, upregulated in -N, in operon with a novel sORF, but based on the annotated its intergenic	intergenic	MULTISPECIES: MoaD/ThiS family protein [Methanosarcina, 70 aa	cytoplasmic	other	inside	No	small archaeal modifier protein 1			hypothetical protein CDS	213	71	GTG	TGA	CGGTGGAACACTAGA	GTGAGTAAAAAAGTACACATAACTATTCAAGCTGGAGAGATTGTCGAGCAGACCGTAGAAGTGGCTGAAACAGCCACCTACGAAGACCTGCTTGATGAGCTGAACATAAATCAGGAAACAGTACTTGTATTAAATGGAGGGAATGCTGTTCCCCTTGATGGGGCTATAGGTTCTGATAAACTAACGATATTAAAAGTTGTAACAGGTGGATGA	VSKKVHITIQAGEIVEQTVEVAETATYEDLLDELNINQETVLVLNGGNAVPLDGAIGSDKLTILKVVTGG	3.69241	2.80836	3.25039	2.12159	2.16269	2.14214	35967.1	49382.4	2403.27	1167.83	9740.8	17584.1	1132.77	539.99		0	deepribo-A-1 deepribo-A-2 deepribo-B-1 deepribo-B-2	3200	-0.019769847	-0.379097
NC_003901.1:2876691-2876903:+	NC_003901.1	2876691	2876903	+	MM_RS12525	MM_2416	MM_RS12520, MM_RS12530	MM_2415, MM_2417	<>>	yes	yes	good coverage	intergenic	MULTISPECIES: Lrp/AsnC ligand binding domain-containing protein [Methanosarcina], 70 aa	cytoplasmic	other	outside	No	83aa long hypothetical transcriptional regulator asnc			Lrp/AsnC family transcriptional regulator CDS	213	71	ATG	TGA	ATTTTCGGTATATCA	ATGATAAACGTGCTACCCGGATATGAAAAAGCAGCATACAGGGAATTGAAGACTATTGAAGGAATCAAGGACGTCTACCATGTTTTCGGTGAATATGACTTTGTCGTCATCATAGACGTTAAAGACCTGAGCATCCTCAATGCCGTGGTAGACAGAATAAGGGAAAGCGAGACTGTAACCGCAACCCAGACAATTATTGGTGCGGAACTCTGA	MINVLPGYEKAAYRELKTIEGIKDVYHVFGEYDFVVIIDVKDLSILNAVVDRIRESETVTATQTIIGAEL	5.55464	4.62044	5.08754	2.67618	2.76317	2.71967	370.05	368.48	225.95	161.59	66.62	79.75	84.43	58.48		0	deepribo-A-1 deepribo-A-2 deepribo-B-1 deepribo-B-2	3359	-0.2078518	-0.635063
NC_003901.1:307252-307464:-	NC_003901.1	307252	307464	-	MM_RS01255	MM_0227	MM_RS01250, MM_RS01260	MM_0226, MM_0228	><<	yes	yes	good coverage	intergenic	hypothetical protein [Methanosarcina mazei], 70 aa	cytoplasmic	other	inside	No	alpha-aminoadipate carrier protein lysw	A02038	BU	CxxC-x17-CxxC domain-containing protein CDS	213	71	ATG	TAA	CCGAGGGGGAAATAA	ATGGAACGAAAAAGTTTCCAGAATAAAGATCGGGACCAGAGCAGAGAAAGCGATTCCGGAAAAGAAGGCGGCTTCGGCAGAGAACCGCAAAAGATGTACACAGCAAAATGTTCTGACTGTGATATAGAAACCGAGGTGCCCTTCAAACCGGACCCTGACAGACCGGTCTACTGCAGGCAGTGCTATGCAAAGAGAAAAAGTAGAAACTTCTAA	MERKSFQNKDRDQSRESDSGKEGGFGREPQKMYTAKCSDCDIETEVPFKPDPDRPVYCRQCYAKRKSRNF	3.94326	2.00118	2.97222	0.72645	1.09156	0.909005	131.35	186.57	56.22	62.47	33.31	93.23	77.39	57.23		0	deepribo-A-1 deepribo-A-2 deepribo-B-1 deepribo-B-2	2081	11559875	-1.26628
NC_003901.1:3471568-3471780:+	NC_003901.1	3471568	3471780	+	MM_RS14990	MM_2887	MM_RS14985, MM_RS14995	MM_2886, MM_2888	<><	yes	yes	good coverage	intergenic	MULTISPECIES: hypothetical protein [Methanosarcina], 70 aa	cytoplasmic	other	inside	No	gene regulation/antitumor protein	A02037	BU	hypothetical protein CDS	213	71	ATG	TAA	AAAAAGGTGATAAAA	ATGGAAAAACTTAGAAATATAATTATCAAGAATGTGGAAACGTTCAACAGGGCATTTCCAGACAGGTTCTGCCATAGCCCGGACGTGATCTCAGCGATCTCATACGACTATAAGTTCACTTACGGACAGGTCGAAAACGAGATCGAGAAGATGGTCCACGAGGGCGTTCTTGATGCAGAACTTTCCGACTGGTACGGAATAAAGCTCCTGTAA	MEKLRNIIIKNVETFNRAFPDRFCHSPDVISAISYDYKFTYGQVENEIEKMVHEGVLDAELSDWYGIKLL	7.46918	8.90145	8.18532	13.8494	7.13074	10.49	1800.82	3329.41	6260.6	532.31	241.1	374.03	452.05	74.65		0	deepribo-A-1 deepribo-A-2 deepribo-B-1 deepribo-B-2	1015	22188845	0.677768
NC_003901.1:2175267-2175479:-	NC_003901.1	2175267	2175479	-	MM_RS09465	MM_1825	MM_RS09460, MM_RS9470	MM_1824, MM_1826	><>	yes	yes	good coverage	intergenic	MULTISPECIES: 30S ribosomal protein S27e [Methanosarcina], 62 aa	cytoplasmic	other	outside	No	Histone-fold	A02035	BU	histone family protein CDS	213	71	ATG	TAA	AGCTTGGAGGATAAT	ATGGCAGCAAAAGTTATACCGTTCGCACCAATCGAGCGTTTAATAAGGACAGCGGGTGCTCACAGAGTGAGCGAGAGTGCAGGAATGGCTCTTACGGAGATTCTGGAAGAATACGGGCTTCAAATATCAAAAGAGGCTATAAAGCTTGCAGAGCATGCGGGCAGGAAGACCGTAAAGGCTGAAGACATAAAACTAGCTAAAGAAATGCTGTAA	MAAKVIPFAPIERLIRTAGAHRVSESAGMALTEILEEYGLQISKEAIKLAEHAGRKTVKAEDIKLAKEML	13.7339	17.3849	15.5594	13.9628	19.2726	16.6177	3136.96	6326.72	3659.5	4076.54	228.41	363.92	262.09	211.52		0	deepribo-A-1 deepribo-A-2 deepribo-B-1 deepribo-B-2	344	30806198	0.361315
NC_003901.1:3329294-3329506:-	NC_003901.1	3329294	3329506	-	MM_RS14395	MM_2776	MM_RS14390, MM_RS14400	MM_2775	><<	yes, but low	yes, but low		intergenic	hypothetical protein [Methanosarcina mazei], 70 aa	unknown	other	inside	No	ligase	A02039	BU	hypothetical protein CDS	213	71	ATG	TAA	TTATTTGAAGGCATT	ATGGACCGAAATACTGTCTTGGCTAAAATAGATGAATTATCTTTAATCTATGAAAACGGGGTCTTATCACATCCTTACTGGTATATCCCGCCGAATAAAAGACATTTAATTGAAATCCATGATAAGTTATTTCAGGGAAAGGCAGAACTCAGATTAACGTTAAATGAGGTTGCAGCCCTATTATTAGTCAATAATTTGATCGAACTGGACTAA	MDRNTVLAKIDELSLIYENGVLSHPYWYIPPNKRHLIEIHDKLFQGKAELRLTLNEVAALLLVNNLIELD	3.40306	0.841643	2.12235	0.716973	0.306402	0.511688	151.13	70.9	52.97	21.73	44.41	84.24	73.88	70.92		0	deepribo-A-1 deepribo-A-2 deepribo-B-1	2904	0.28437924	-1.65927
NC_003901.1:3628704-3628901:-	NC_003901.1	3628704	3628901	-	MM_RS15630	MM_3003	MM_RS15625, MM_RS15635	MM_3004	><<	no	no	low signal		MULTISPECIES: hypothetical protein [Methanosarcina], 65 aa	unknown				PDB header:protein binding, Confidence: 55.3% Coverage: 60%	A01989	BU	hypothetical protein CDS	198	66	ATG	TAA	CAGGAGTTGATAAGT	ATGAAACAGGAGTTCATAGAGAAATATTATCTGGGCAAGGAAGTAGAAATTGACATCGGGGGAAACACAACATACCGGGGAATCGCTGCTGAATGTAATGATGGAGTCCTGAGCCTTAAATGGACTATAAAAGAAGAGGGTTACACGCATATTGAAATAGAAAAAATTGCTGTAATGTGGAAAACCCTTGGCAAGTAA	MKQEFIEKYYLGKEVEIDIGGNTTYRGIAAECNDGVLSLKWTIKEEGYTHIEIEKIAVMWKTLGK	NaN	NaN	NaN	3.89085	4.36194	4.12639	15.19	17.06	22.1	11.69	0	0	5.68	2.68		0		999999	0	-6.01284
NC_003901.1:18338-18520:+	NC_003901.1	18338	18520	+	MM_RS00080		MM_RS00075, MM_RS17630		>>>	yes	yes	good coverage, downregulated in nitrogen -	intergenic	MULTISPECIES: hypothetical protein [Methanosarcina], 60 aa	cytoplasmic	other	inside	No	gene regulation	A00070 OS=Methanosarcina mazei MM_3373_18204_18410_1	yes	CxxC-x17-CxxC domain-containing protein CDS	183	61	ATG	TGA	GGAGGTGAAACGAAA	ATGGCTTTTAATGACAGAAATTTCAGGGGAAATTCCGGAGGTTTCCGCGGTAACAGCGGACCAAGGGAAATGACAAAAGTTACCTGTTCTGATTGCGGCGTTGAAACTGAAGTACCGTTCAAACCTACCGAAGGCAGACCAGTATACTGCAGGGAATGTCTTCCTAAACACAGGAAATTCTGA	MAFNDRNFRGNSGGFRGNSGPREMTKVTCSDCGVETEVPFKPTEGRPVYCRECLPKHRKF	3.21562	3.66294	3.43928	4.86733	1.70434	3.28584	213.71	373.51	1235.67	540.55	66.46	101.97	253.87	317.16		0	deepribo-A-1 deepribo-A-2 deepribo-B-1 deepribo-B-2	653	26330714	0.0140923
NC_003901.1:17606-17794:+	NC_003901.1	17606	17794	+	MM_RS00075		MM_RS00070, MM_RS00080	MM_0015	<>>	yes	yes	good coverage, downregulated in nitrogen -	intergenic	MULTISPECIES: hypothetical protein [Methanosarcina], 62 aa	cytoplasmic	other	inside	No	gene regulation	A01980, A00068 OS=Methanosarcina mazei MM_3372_17483_1779	TD, BU	CxxC-x17-CxxC domain-containing protein CDS	189	63	ATG	TGA	CAAGGTGAAACAAAA	ATGGCTTTTAATGACAGAAACTTCAGAGGAAATTCTAACTTCGGCGCGCCCAGAGAAATGCACAAAGCTACCTGTTCTGACTGTAATGTTGAGACAGAGGTACCTTTCAAGCCAGATCCAGAAAGACCGGTTTACTGCAGGGATTGTCTTCCTAACCACAGGACTCCCAGAGAAAACCGCAGATACTGA	MAFNDRNFRGNSNFGAPREMHKATCSDCNVETEVPFKPDPERPVYCRDCLPNHRTPRENRRY	1.93099	3.2083	2.56964	3.23201	3.28856	3.26029	900.94	1689.49	3543.03	2102.74	466.57	526.6	1096.23	639.41	reparation-A-2 reparation-B-1 reparation-B-2	0.8640453182272578	deepribo-A-1 deepribo-A-2 deepribo-B-1 deepribo-B-2	418	29576585	0.596746
NC_003901.1:3847626-3847814:+	NC_003901.1	3847626	3847814	+	MM_RS16460		MM_RS16455, MM_RS16465	MM_3164, MM_3165	>>>	yes	yes	good coverage	intergenic	MULTISPECIES: hypothetical protein [Methanosarcina], 62 aa	unknown	other	inside	No	cell invasion	A00156 OS=Methanosarcina mazei MM_3410_3847553_3847814_3	yes	hypothetical protein CDS	189	63	ATG	TGA	GGATAAGGAGTATTT	ATGAAGTTTATGGATTCTTCGATAACATCTAGGCAAAAAGATTTATTAATAAAGTCTCTTAATTATATGGAGAGGCACAAAAAAATTGATCAGTACTGCAAAGAATATTACAAAAATAGCTGGACCGACTTATCCTTTGATGAGGTAAATAACTTAATCAGGATGCTTGACAAGATGGCTTGGCGGTGA	MKFMDSSITSRQKDLLIKSLNYMERHKKIDQYCKEYYKNSWTDLSFDEVNNLIRMLDKMAWR	40.0168	11.0671	25.5419	11.4464	5.69968	8.57304	71.63	84.11	181.54	71.93	1.79	7.6	15.86	12.62		0	deepribo-A-1 deepribo-A-2 deepribo-B-1 deepribo-B-2	1973	12624782	-0.764815
NC_003901.1:3572979-3573167:+	NC_003901.1	3572979	3573167	+	MM_RS15395		MM_RS18040, MM_RS15400	MM_2961	>>>	no	no	uneven coverage, PCR overamplication bias	operon	hypothetical protein DU63_17795 [Methanosarcina mazei], 62 aa	cytoplasmic							hypothetical protein CDS	189	63	ATG	TAA	TGAATTTATTTAAGT	ATGAATCCATTAAAGATATGGAAAGGCAGGGTCAGACGCAGAACTTATGCAGAACTTATGCAGAACTTATGCAGAACTTATCTGTTTTTATTCTGTTTTCCTGATATAGAGCCTGTTTTAGAGCCTGTTTTTGCTGGCATTGAATATTTCAACACTATCGTAAAATCCTGTCCTTTGATCTTTTACTAA	MNPLKIWKGRVRRRTYAELMQNLCRTYLFLFCFPDIEPVLEPVFAGIEYFNTIVKSCPLIFY	2.58166	5.73994	4.1608	0.476014	3.05635	1.76618	46.16	79.9	96.25	42.85	17.88	13.92	202.2	14.02		0		999999	0	-2.35069
NC_003901.1:944134-944238:-	NC_003901.1	944134	944238	-	MM_RS17720		MM_RS04135, MM_RS04150	MM_0790, MM_0792	<<<	no	yes	good coverage	operon	MULTISPECIES: CcmD family protein [Methanosarcina], 34 aa	CytoplasmicMembrane					A02019	TD	CcmD family protein CDS	105	35	ATG	TAA	AAAGACGTGATATGA	ATGGAACCCTCAATTCTGGCATTTGCAGTAAGCTGGATTCTTATATTTGCATACCTCCTTTCGCTATTCAGGACATATGCAGAGCTTAACAAAAGGTTAATGTAA	MEPSILAFAVSWILIFAYLLSLFRTYAELNKRLM	5.43132	3.22261	4.32697	1.98846	1.74617	1.86732	174.78	183.56	120.62	66.11	32.18	56.96	60.66	37.86		0	deepribo-A-1 deepribo-A-2 deepribo-B-1 deepribo-B-2	8224	-261127	-0.88491
NC_003901.1:760519-760644:+	NC_003901.1	760519	760644	+	MM_RS03285		MM_RS03280, MM_RS03290	MM_0628, MM_0629	<>>	yes	yes	good coverage	operon	MULTISPECIES: desulfoferrodoxin FeS4 iron-binding domain-containing protein [Methanosarcina], 50 aa	cytoplasmic	other	inside	yes,482,3	Rubredoxin-like	A01907	TD, BU	desulfoferrodoxin FeS4 iron-binding domain-containing protein CDS	126	42	GTG	TAA	GGAGGTGAAGTAGCT	GTGGGCGTATCCAAGAAAGGAGAAAAATACCTCTGCGAGATCTGCGGTAATGAGGTCACCGTAACAAAAGTCGGAGGCGGAACGCTTGTTTGCTGTGGGGAGGAAATGACCCTGATAGAGGAATAA	VGVSKKGEKYLCEICGNEVTVTKVGGGTLVCCGEEMTLIEE	26.3188	29.9251	28.1219	28.1172	16.76	22.4386	4940.04	8977.82	8611.46	10187.7	187.7	300.01	306.27	607.86	reparation-B-1	0.6124625124958349	deepribo-A-1 deepribo-A-2 deepribo-B-1 deepribo-B-2	2653	0.571766	-0.152836
NC_003901.1:3128055-3128192:+	NC_003901.1	3128055	3128192	+	MM_RS17955	MM_2626	MM_RS13590, MM_RS13595	MM_2625, MM_2627	>>>	yes	yes	good coverage, down in -N	operon	MULTISPECIES: DNA-directed RNA polymerase subunit P [Methanosarcina], 45 aa	cytoplasmic	other	inside	yes,1852,7	dna-directed rna polymerase subunit p			rpoP CDS	138	46	ATG	TAA	GGTACGTGAGGTTGT	ATGGGATATAAGTGCACTCGATGTAAACAGAAAGTGGAAATTGACTACGAGTACACAGGTATAAGGTGCCCGTACTGCGGACACAGAATCCTGGTAAAAGAGCGTCCTACAACTATCAAACGCATAAAGGCAGAATAA	MGYKCTRCKQKVEIDYEYTGIRCPYCGHRILVKERPTTIKRIKAE	9.97386	5.52381	7.74883	6.40125	3.48685	4.94405	366.24	411.8	1633.6	515.6	36.72	74.55	255.2	147.87	reparation-A-1 reparation-A-2 reparation-B-1 reparation-B-2	0.6894368543818729	deepribo-A-2 deepribo-B-1 deepribo-B-2	6369	-2123104	-0.286637
NC_003901.1:1116966-1117115:+	NC_003901.1	1116966	1117115	+	MM_RS04910	MM_3471	MM_RS04905, MM_RS04915	MM_0941, MM_0943	<>>	yes	yes	good coverage	operon	MULTISPECIES: 50S ribosomal protein L40e [Methanosarcina], 49 aa	cytoplasmic	other	outside	yes,699,2	ribosome	A01914	TD, BU	50S ribosomal protein L40e CDS	150	50	ATG	TGA	TAGCAGGTGACAAAA	ATGGGTCGTTTTCCAGAAGCAGAAGAAAGATTGTTAAACAAGAAAATCTGCATGAAGTGTAATGCCAGAAACGCTACAAGGGCAACCCGCTGCAGAAAGTGCGGTTCCAGCGCTCTTCGCGTAAAATCCAAGGAATCCAAGGGAGCATGA	MGRFPEAEERLLNKKICMKCNARNATRATRCRKCGSSALRVKSKESKGA	6.52992	10.432	8.48096	13.3087	7.05145	10.1801	617.73	1514.1	7579.04	1918.63	94.6	145.14	569.48	272.09	reparation-A-1 reparation-A-2 reparation-B-1 reparation-B-2	0.7380873042319229	deepribo-A-1 deepribo-A-2 deepribo-B-1 deepribo-B-2	2066	11718034	0.488989
NC_003901.1:729156-729305:+	NC_003901.1	729156	729305	+	MM_RS03140	MM_0600	MM_RS03135, MM_RS03145	MM_0599, MM_0601	>>>	yes	yes	good coverage, down in -N	operon	MULTISPECIES: 30S ribosomal protein S27ae [Methanosarcina], 49 aa	cytoplasmic	other	inside	yes,462,7	ribosome			30S ribosomal protein S27ae CDS	150	50	ATG	TAA	CCGAGGTGTATAAAC	ATGGCAGTAAAAGATTATTACAAAGTCCAGGGCGACTCCGTAACCAGACTCAAACAGTTCTGTCCCAGATGCGGACCCGGTGTATTCCTTGCCGACCACAAAAACCGCCTCGCCTGCGGGAAGTGCGGCTACACCGAATTCAAGAAATAA	MAVKDYYKVQGDSVTRLKQFCPRCGPGVFLADHKNRLACGKCGYTEFKK	8.82982	2.63744	5.73363	19.4582	7.75355	13.6059	238.67	239.77	2138.46	1315.08	27.03	90.91	109.9	169.61	reparation-A-1 reparation-A-2 reparation-B-1 reparation-B-2	0.8437187604131959	deepribo-A-1 deepribo-A-2 deepribo-B-1 deepribo-B-2	2036	11937271	1.73092
NC_003901.1:2545910-2546062:+	NC_003901.1	2545910	2546062	+	MM_RS11070	MM_2138	MM_RS11065, MM_RS11075	MM_2137, MM_2139	>>>	yes	yes	good coverage, down in -N	operon	MULTISPECIES: 30S ribosomal protein S14 [Methanosarcina], 50 aa	cytoplasmic	other	inside	yes,1537,25	ribosome			30S ribosomal protein S14 CDS	153	51	ATG	TAA	GTGGAGGTCATGTAA	ATGACAGATTCTATAGACAAGTCCGGAAGAGGAGTTAACGAGTGCAAGCGGTGCGGTAGAAAGCAGGGTCTTGTCCGCAAATACGACATTTACCTCTGCAGGCACTGCTTCAGGGAGATTGCCCACGAGATGGGCTTTGAGAAGTATTCTTAA	MTDSIDKSGRGVNECKRCGRKQGLVRKYDIYLCRHCFREIAHEMGFEKYS	6.53145	3.54359	5.03752	23.1858	10.2506	16.7182	129.78	166.23	5336.9	1811.07	19.87	46.91	230.18	176.68	reparation-A-1 reparation-A-2 reparation-B-1 reparation-B-2	0.9260246584471841	deepribo-A-1 deepribo-A-2 deepribo-B-1 deepribo-B-2	3108	0.070833206	2.09739
NC_003901.1:958253-958408:+	NC_003901.1	958253	958408	+	MM_RS04220	MM_0805	MM_RS04215, MM_RS04225	MM_0804, MM_0806	>>>	yes	yes	good coverage, down in -N	operon	MULTISPECIES: 50S ribosomal protein L39e [Methanosarcina], 51 aa	cytoplasmic	other	inside	yes,599,5	ribosome	A01921	TD, BU	50S ribosomal protein L39e CDS	156	52	TTG	TAA	ACAGGTGTGATCCAC	TTGAGTCATAACATGAAAGGACAGAAGAAGCGTCTTGCAAAGGCGCACAAGCAGAATTCGAGAGTCCCTGTGTGGGCTATAGTAAAAACTAACCGGAAGGTAGTAAGTCATCCCAGGCGCAGGCACTGGAGAAGAGGAAGCCTGGATGTGAAGTAA	LSHNMKGQKKRLAKAHKQNSRVPVWAIVKTNRKVVSHPRRRHWRRGSLDVK	10.3075	32.1041	21.2058	45.9552	79.7388	62.847	736.68	1723.35	9160.71	9075.87	71.47	53.68	199.34	113.82		0	deepribo-A-1 deepribo-A-2 deepribo-B-1 deepribo-B-2	3619	-0.5007209	1.97819
NC_003901.1:2157218-2157373:-	NC_003901.1	2157218	2157373	-	MM_RS17840		MM_RS09380, MM_RS09385	MM_1806, MM_1807	<<<	yes	yes	good coverage	operon	DUF2795 domain-containing protein [Methanosarcina mazei], 61 aa	cytoplasmic	other	inside	yes,1316,6	Rubredoxin-like	A01922	TD, BU	RNA-protein complex protein Nop10 CDS	156	52	TTG	TAA	AAGGCGTGATACCCT	TTGGGACAAAAGATCCGCAAATGCAAAAATTGCGGCAGGTACACTTTAAGGGAAAAATGTCCGGTTTGCGGGGAAGTAACTTTACCCGCTATTCCGGCTCGCTTTTCTCCTCAGGACCCTTACGGTAAGTACCGCAGACTGGCAAAGAAAGGATAA	LGQKIRKCKNCGRYTLREKCPVCGEVTLPAIPARFSPQDPYGKYRRLAKKG	0.388659	0.880151	0.634405	0.515405	0.67187	0.593637	410.77	858.49	1533.67	1169.94	1056.89	975.39	2975.66	1741.32		0	deepribo-A-1 deepribo-A-2 deepribo-B-1 deepribo-B-2	3924	-0.8603921	0.225044
NC_003901.1:2970250-2970411:+	NC_003901.1	2970250	2970411	+	MM_RS12920	MM_2492	MM_RS12915, MM_RS12925	MM_2491, MM_2493	<>>	yes	yes	good coverage	operon	4Fe-4S binding protein [Methanosarcina mazei], 53 aa	cytoplasmic	other	inside	yes,1766,6	Ferredoxin-like	A01923	BU	ferredoxin CDS	162	54	ATG	TGA	AAGCTGGTGGAACTC	ATGAAGATAAACGATAACTGTGTAGGGTGTGGCCAGTGCGCTTCTTTTTGCAAAAAGGGAGCAATAGAAGTAAGGGGGAGAGCACGGGCTACTGATGCCTGTGTGGATTGCGGGATGTGCATCCCCTACTGCCCTGTGAAAGCTATTGAGGTGCCGGCATGA	MKINDNCVGCGQCASFCKKGAIEVRGRARATDACVDCGMCIPYCPVKAIEVPA	8.82389	5.77892	7.30141	1.34979	3.07455	2.21217	404.84	605.92	811.64	824.87	45.88	104.85	601.31	268.29		0	deepribo-A-1 deepribo-A-2 deepribo-B-1 deepribo-B-2	2659	0.5649389	-1.56286
NC_003901.1:149475-149642:-	NC_003901.1	149475	149642	-	MM_RS00610	MM_0120	MM_RS00605, MM_RS00615	MM_0119, MM_0121	<<>	yes	yes	good coverage	operon	MULTISPECIES: methytransferase partner Trm112 [Methanosarcina], 60 aa	cytoplasmic	other	outside	yes,97,2	transferase			Trm112 family protein CDS	168	56	ATG	TGA	GTGAAAAAAGACCTT	ATGGATATTCTGGCCTGCCCTGTGTGTAAGGGCGACCTGACTTTGAACGTTGTTGAAGAAAATAAAGAAGAGGTCATATCCGGAACCCTCTACTGCCCTGTCTGTAAAGAGCATTACCCCATAGACGAAGGGATTCCGAACTTGCTTCCTGCAGACCTCAGGAACTGA	MDILACPVCKGDLTLNVVEENKEEVISGTLYCPVCKEHYPIDEGIPNLLPADLRN	1.65809	1.5003	1.5792	1.22241	0.838852	1.03063	193.4	198.7	245.35	160.12	116.64	132.44	200.71	190.88		0		999999	0	-0.3601
NC_003901.1:1643373-1643540:+	NC_003901.1	1643373	1643540	+	MM_RS07115	MM_1372	MM_RS07110, MM_RS07120	MM_1371, MM_1373	>>>	yes	yes	good coverage	operon	MULTISPECIES: preprotein translocase subunit Sec61beta [Methanosarcina], 55 aa	CytoplasmicMembrane	other	TMhelix 32-54	yes,1001,3	oxidoreductase/electron transport			preprotein translocase subunit Sec61beta CDS	168	56	ATG	TAA	ACAGGTGTCTTACTC	ATGGCTAAAAAATCAGGTTCCGGACTTCAGTCTTCCGCAGGGCTCATGCGCTACTACGAAGCTGACAAAAATGCAATTCACATCCAGCCCAAAACAGTGCTGATCGCAGGTGCTCTTGTGGGCATAGCAGTAATATTCTTAAGTGCTGTAAACGGCTTCTGGCCGTAA	MAKKSGSGLQSSAGLMRYYEADKNAIHIQPKTVLIAGALVGIAVIFLSAVNGFWP	14.4233	5.91099	10.1671	6.21081	5.79252	6.00167	435.15	648.14	1052.67	712.77	30.17	109.65	169.49	123.05	reparation-A-1 reparation-A-2 reparation-B-1 reparation-B-2	0.8147284238587141	deepribo-A-1 deepribo-A-2 deepribo-B-1 deepribo-B-2	1852	1390725	-0.196008
NC_003901.1:3260034-3260204:+	NC_003901.1	3260034	3260204	+	MM_RS17975		MM_RS14110, MM_RS14115	MM_2724, MM_2725	>>>	yes, but low	yes, but low		operon	hypothetical protein [Methanosarcina mazei], 56 aa	cytoplasmic	other	outside	yes,1934,2	formamidopyrimidine-dna glycosidase	A01942	BU	hypothetical protein CDS	171	57	ATG	TAA	GGAGTGAGCAAGGAT	ATGTTTGAACTTCCTTCAAAATGTGCCAGATGTGGCACACCCCTTAAAAAACAGGTAATCGGCTCGAACAACTTTTACTACTGCAGAAAATGTGGATGCACATTGTCAGTTACATCTTTCAGTATTTCCGCCCAGTCTTCTTCTGCCCAGGAAATAGTCAACATTCAATAA	MFELPSKCARCGTPLKKQVIGSNNFYYCRKCGCTLSVTSFSISAQSSSAQEIVNIQ	11.8668	3.25783	7.56231	1.88192	3.39498	2.63845	70.37	59.26	65.98	47.36	5.93	18.19	35.06	13.95		0		999999	0	-1.01497
NC_003901.1:2977544-2977720:+	NC_003901.1	2977544	2977720	+	MM_RS12955		MM_RS12950, MM_RS12960	MM_2498, MM_2499	>>>	yes	yes	good coverage	operon	MULTISPECIES: 4Fe-4S binding protein [Methanosarcina], 58 aa	cytoplasmic	other	inside	yes,1768,2	electron transport	A01950	TD, BU	ferredoxin CDS	177	59	GTG	TGA	TTGACAGGTGAGCTG	GTGAGCGTAAACATAAACAGATATAAATGTGGATATTGTGGGGCCTGTGTGGGAGTTTGCCCTAAAGGAGCACTCGAACTTGTAGAAACCTGGATTGAAGTAGATGAAAGTATCTGTATCGTGTGCGGGATATGCGATCGCATTTGTCCTGTGGGAGCAATCGAGGTAATGAAATGA	VSVNINRYKCGYCGACVGVCPKGALELVETWIEVDESICIVCGICDRICPVGAIEVMK	2.82757	1.35427	2.09092	7.12518	2.10919	4.61718	307.64	287.39	482.66	281.07	108.8	212.21	67.74	133.26		0	deepribo-A-1 deepribo-A-2 deepribo-B-1 deepribo-B-2	3824	-0.7355474	1.18166
NC_003901.1:659610-659789:-	NC_003901.1	659610	659789	-	MM_RS02805		MM_RS02800, MM_RS02810	MM_0530, MM_0531	<<<	yes	yes	good coverage	operon	hypothetical protein DU47_18235 [Methanosarcina mazei], 59 aa	unknown	other	outside	yes,416,3	membrane protein			hypothetical protein CDS	180	60	ATG	TAA	TACTGCTGGAGGAAA	ATGACGTTTTTTGGAGATTTTTATTCGAAAGCAGGCCCAATTAAGGGGTTTAAGCTTTTGTTGCCTTTCCGGATGCATAGTGCGGAAATGTGTGATCTGAATAATAAAGATAAGAGTAAGATCATGGTTATACGGAGCCCGGTTTATCTGACTGGGAGTTCCGACAAGATGGGGATGTAA	MTFFGDFYSKAGPIKGFKLLLPFRMHSAEMCDLNNKDKSKIMVIRSPVYLTGSSDKMGM	3.19068	1.80749	2.49909	1.27656	0.689347	0.982955	143.74	122.53	207.25	57.85	45.05	67.79	162.35	83.92		0	deepribo-A-1 deepribo-A-2 deepribo-B-1	3907	-0.8494809999999999	-1.02546
NC_003901.1:3155118-3155297:+	NC_003901.1	3155118	3155297	+	MM_RS13680		MM_RS13675, MM_RS13685	MM_2642, MM_2643	>><	yes	yes	the coverage is a bit weird	operon	no	cytoplasmic	other	TMhelix 27-49	yes,1866,3	membrane protein			hypothetical protein CDS	180	60	ATG	TAG	ATATGAAAGGAAGGG	ATGGCTAAGAAAAAAGAAGAGAAAAGAAGAGAAAAGAAAAAAATAGAAAAAGGGCTTGAAACAGAAAAAATAAAGACATTATTCGGATTTTTTCTGTCCCTATTTTCGTTCCTCTTTCCTCTTTTCTTTTTATTTCATTTTTTCATTCTTATTTTCTGCTCTCAAGCGCCTCTCTTATAG	MAKKKEEKRREKKKIEKGLETEKIKTLFGFFLSLFSFLFPLFFLFHFFILIFCSQAPLL	5.5271	37.3173	21.4222	1.51541	4.97878	3.24709	300.84	2083.05	182.94	117.3	54.43	55.82	120.72	23.56		0	deepribo-A-1 deepribo-A-2 deepribo-B-1 deepribo-B-2	3930	-0.86725074	-2.9926
NC_003901.1:2099815-2099997:+	NC_003901.1	2099815	2099997	+	MM_RS09125	MM_1759	MM_RS09115, MM_RS09130	MM_1758, MM_1760	>>>	yes	yes	good coverage, start ismisannotated	operon	DNA-directed RNA polymerase subunit N [Methanosarcina mazei], 62 aa	cytoplasmic	other	inside	yes,1276,2	dna-directed rna polymerase subunit k	A01968	TD	rpoK CDS	183	61	TTG	TAA	TTTAAGGGTGATCTG	TTGGTCAAGGAAAATTATACCCGGTTCGAGCGTGCACGAATTGTAGGTGCAAGAGCATTGCAGATTGCAATGGGGGCTCCTGTCCTGGTTGAAGATGACGGGCGGCTGGACCCCCTGGGTGTAGCCATTGAAGAGTTGAAGGCCGGAGTTATTCCTATAACGGTTAAACGTAAAAAAAGCTAA	LVKENYTRFERARIVGARALQIAMGAPVLVEDDGRLDPLGVAIEELKAGVIPITVKRKKS	4.42155	2.88245	3.652	3.71524	2.0287	2.87197	236.73	256.25	1528.86	749.18	53.54	88.9	411.51	369.29		0		999999	0	-0.081007
NC_003901.1:3113900-3114082:-	NC_003901.1	3113900	3114082	-	MM_RS13525		MM_RS13520, MM_RS13530	MM_2612, MM_2613	<<<	yes	yes but low	good coverage	operon	hypothetical protein DU47_03070 [Methanosarcina mazei], 60 aa	unknown	other	inside	yes,1849,2	pathogenicity island protein			hypothetical protein CDS	183	61	GTG	TGA	ACCGGAAAACGATAC	GTGCAGAATTGGACTTATATATGCCAGTTCTCTTTTTTTGAATTTTGGGAAGGGCTACTCTCCTGCATCGAGCGGGACAGGACTGATCTGGCATGGAGAACGATGATGGACGGGTTAGAGGAACTTATATACTGTTCTCTTGAATGTAGCTCGGCAGCAAAATTCATCGAATATCCATACTGA	VQNWTYICQFSFFEFWEGLLSCIERDRTDLAWRTMMDGLEELIYCSLECSSAAKFIEYPY	2.67088	2.21479	2.44283	0.739779	0.671654	0.705716	44.39	34.75	81.79	75.87	16.62	15.69	110.56	112.96		0		999999	0	-1.51368
NC_003901.1:1711550-1711735:+	NC_003901.1	1711550	1711735	+	MM_RS17780		MM_RS07390, MM_RS07395	MM_1428, MM_1429	>><	yes	yes	this sORF might be mis-annoatted. Correct sORF is: NC_003901.1:1711574-1711735:+, GTG as start codon	operon	UPF0228 family protein [Methanosarcina mazei], 60 aa	cytoplasmic	other	inside	yes,1040,3	hydrolase			hypothetical protein CDS	186	62	ATA	TAA	ATTTGTTATTAAAAG	ATAATAGAAAAAAATGATCTTCAGGTGAAAAATTCTGTCTTGTGTTTTGTCTATTTTGTAAATGGGTCATCTGATCCGAGTAAACAAAGGAGTTGGATTTCAAAGAGTGATGCAACTAGAGTAAAAAATGATCTTGAAGCGAATGAAAAGGTTTTGACAGTAGGCATTGGTTATATTGAAGGATAA	IIEKNDLQVKNSVLCFVYFVNGSSDPSKQRSWISKSDATRVKNDLEANEKVLTVGIGYIEG	6.56779	2.61962	4.5937	3.71804	2.94092	3.32948	95.43	87.6	149.8	150.84	14.53	33.44	40.29	51.29		0		999999	0	0.0182103
NC_003901.1:959428-959613:+	NC_003901.1	959428	959613	+	MM_RS04235	MM_0808	MM_RS04230, MM_RS04240	MM_0807, MM_0809	>>>	yes	yes	good coverage	operon	50S ribosomal protein L18Ae [Methanosarcina mazei], 61 aa	cytoplasmic	other	outside	yes,599,5	ribosome	A01979	TD, BU	50S ribosomal protein L18a CDS	186	62	GTG	TGA	AGTTACAGCAAGAGA	GTGGTAATGATGAAGAGTTTTATTGTTAAAGGTAAATTTAAAGCAGGAAATTCCTGGGAAAAATTCACAAAGAAGATCGAAAGCCAGAACGAAAAGAACGCAACAGATAAGACATACTCGATCTTCGGAAGCAAGCACGGCGTCAAAAGAAGCCAGATCCAGATCGAAAGCGTAGCTGAGGAGTGA	VVMMKSFIVKGKFKAGNSWEKFTKKIESQNEKNATDKTYSIFGSKHGVKRSQIQIESVAEE	10.468	7.49631	8.98216	18.3654	14.7168	16.5411	1559.21	2227.38	10284.3	7444.07	148.95	297.13	559.98	505.82		0		999999	0	1.18455
NC_003901.1:728074-728259:+	NC_003901.1	728074	728259	+	MM_RS03125	MM_0597	MM_RS03120, MM_RS03130	MM_0596, MM_0598	>>>	yes	yes	good coverage, down in -N	operon	DNA-directed RNA polymerase subunit E'' [Methanosarcina mazei], 61 aa	cytoplasmic	other	inside	yes,462,7	Rubredoxin-like			DNA-directed RNA polymerase subunit E'' CDS	186	62	ATG	TGA	AAAGAGAGGATTGCA	ATGCCAGAAAAAGTCTGTCGACACTGCCTGAGGGTTCTCGAAGGGCAAACATGTCCTGTTTGCGGAACTTCAGACCTTGCAGAAGAATGGAATGGACTTGTTATTATTCTTGATACCGAACGCTCGGAAATCGCAAAAAGACTCGGGGTTGACATCCCGGATAGATTTGCTTTGAAGGTGCGCTGA	MPEKVCRHCLRVLEGQTCPVCGTSDLAEEWNGLVIILDTERSEIAKRLGVDIPDRFALKVR	3.91905	2.26484	3.09195	8.13641	2.61398	5.3752	71.17	128.19	344.17	301.68	18.16	56.6	42.3	115.41	reparation-B-2	0.533822059313562	deepribo-A-1 deepribo-A-2 deepribo-B-1 deepribo-B-2	1785	1.46867e+16	0.821538
NC_003901.1:738207-738392:-	NC_003901.1	738207	738392	-	MM_RS03175	MM_0607	MM_RS03170, MM_RS03180	MM_0606, MM_0608	<<>	yes but low	yes but low	good coverage	operon	Ferredoxin [Methanosarcina mazei Tuc01], 83 aa	cytoplasmic	other	outside	yes,466,2	oxidoreductase	A01974	BU	4Fe-4S dicluster domain-containing protein CDS	186	62	ATG	TGA	TCCAAAGGTTCACTG	ATGTCAGAGATGAATGGGTATGTTGTGGTTTTCGGCTGTAAAAGGTGCGGCAAGTGCAGGGATGTATGTCCTGTGGGCGCTATTTATGAAGAAAACGAGCTTGCTAAAATCGATACTGAAAAATGTAACCTCTGCATGAAATGCATAGACGAATGTACCAACAGATCCATTATTTATATGGAATGA	MSEMNGYVVVFGCKRCGKCRDVCPVGAIYEENELAKIDTEKCNLCMKCIDECTNRSIIYME	5.78716	3.73681	4.76198	0.909651	1.16425	1.03695	63.08	67.3	45.81	24.88	10.9	18.01	50.36	21.37		0	deepribo-A-2	2649	0.5745599	-1.98514
NC_003901.1:2158259-2158447:-	NC_003901.1	2158259	2158447	-	MM_RS09390	MM_1808	MM_RS09385, MM_RS09395	MM_1807, MM_1809	<<<	yes	yes	good coverage, down in -N	operon	RNA-protein complex protein Nop10 [Methanosarcina mazei], 51 aa	cytoplasmic	other	inside	yes,1316,6	30s ribosomal protein s27e	A01988	BU	30S ribosomal protein S27e CDS	189	63	ATG	TAA	AAGGAGTAAGATAAT	ATGGTAGACTATACCCAGAGACCAAAGAGCAGGTTCCTGCGCGTAAAGTGCAATGACTGCGAAAACGAACAGATCATATTCGGAAGCGCAAGCCGCAAGATTACCTGCGTTGTCTGTGGAAGAACCCTTGCCGAACCAACCGGTGGAAAATCTACAATTACCACTCACATCCTGGAAGTGCTTGAATAA	MVDYTQRPKSRFLRVKCNDCENEQIIFGSASRKITCVVCGRTLAEPTGGKSTITTHILEVLE	7.88129	5.45768	6.66949	10.9934	19.801	15.3972	380.43	435.25	2310.04	1749.22	48.27	79.75	210.13	88.34	reparation-A-1 reparation-A-2 reparation-B-1 reparation-B-2	0.9433522159280241	deepribo-A-1 deepribo-A-2 deepribo-B-1 deepribo-B-2	2718	0.49028182	1.34291
NC_003901.1:2940314-2940502:-	NC_003901.1	2940314	2940502	-	MM_RS12780	MM_2465	MM_RS12775, MM_RS12785	MM_2464, MM_2466	<<<	yes	yes	good coverage, down in -N	operon	MULTISPECIES: 50S ribosomal protein L24e [Methanosarcina], 62 aa	cytoplasmic	other	inside	yes,1753,6	Glucocorticoid receptor-like (DNA-binding domain)	A01982	BU	50S ribosomal protein L24e CDS	189	63	ATG	TAA	AGTAGGTGAAAATAA	ATGGAACAGAGGAAATGCTATTTTTGCGGACAGATGCTGGAGCCTGGTACCGGTAAACTCTACATCAAGAAAGACGGCTCCACTTATTTCATGTGCTCTTCCAAGTGCATGAGCAACTTCGCTCTTGGCAGGCTTCCGCGCCGCACCGAGTGGACTGAGAAAGGCAAAATCCAGCTGAAAAAAGCATAA	MEQRKCYFCGQMLEPGTGKLYIKKDGSTYFMCSSKCMSNFALGRLPRRTEWTEKGKIQLKKA	4.98638	4.32101	4.6537	9.4516	5.02655	7.23907	757.68	782.19	6295.33	2769.98	151.95	181.02	666.06	551.07	reparation-A-1 reparation-A-2 reparation-B-1 reparation-B-2	0.8733755414861709	deepribo-A-1 deepribo-A-2 deepribo-B-1 deepribo-B-2	1304	19532583	0.87114
NC_003901.1:2099440-2099628:+	NC_003901.1	2099440	2099628	+	MM_RS09115	MM_1758	MM_RS09110, MM_RS09125	MM_1757, MM_1759	>>>	yes	yes	good coverage, down in -N	operon	DNA-directed RNA polymerase subunit N [Methanosarcina mazei], 62aa	cytoplasmic	other	outside	yes,1275,5	DNA/RNA-binding 3-helical bundle			DNA-directed RNA polymerase subunit N CDS	189	63	ATG	TAA	CAGGTAAGGAAAGTT	ATGATCCCAGTCCGATGTTTCTCATGTGGAAAAGTAATCTCTAACTATTGGGATGAGTACAAAAGACGCGTCACCGATGGCGAAGACGCTGCTGCAGTGCTGGATGATCTCGGGATCACCCGCTACTGCTGCCGCAGAATGTTCCTCAGCCATGTCGAACTTATTGACGTGCTTTCACCGTACCAGTAA	MIPVRCFSCGKVISNYWDEYKRRVTDGEDAAAVLDDLGITRYCCRRMFLSHVELIDVLSPYQ	4.16951	1.91379	3.04165	4.05288	1.83203	2.94246	469.57	557.2	3028.88	1718.61	112.62	291.15	747.34	938.09	reparation-A-1 reparation-A-2 reparation-B-1 reparation-B-2	0.903365544818394	deepribo-A-1 deepribo-A-2 deepribo-B-1 deepribo-B-2	2584	0.63658965	0.280207
NC_003901.1:3102338-3102529:+	NC_003901.1	3102338	3102529	+	MM_RS13480	MM_2604	MM_RS134710, MM_RS13485	MM_2605	<>>	yes	yes	good coverage	operon	hypothetical protein [Methanosarcina mazei], 63 aa	unknown	other	outside	yes,1841,2	de novo protein			hypothetical protein CDS	192	64	ATG	TAA	GTTAGATAGATCGTT	ATGAGTGAAGCTACTACAATTCCAGTGACAAAAGATATAAGAGACAGATTAAAAAAATATGGTATGAAAGGAGAAACCTATAACGATATTCTCAAGCGCCTGATGGATGAGGTTGATTATGAGACATTTATGGAACGCCAGTACAAAAAGCTTGAAGAGAAAGATAAATTTGTGAGCCTGGATGAACTTTAA	MSEATTIPVTKDIRDRLKKYGMKGETYNDILKRLMDEVDYETFMERQYKKLEEKDKFVSLDEL	28.4886	21.1968	24.8427	12.5928	7.36775	9.98029	50.14	52.78	98.35	40.67	1.76	2.49	7.81	5.52		0	deepribo-A-2 deepribo-B-1	3289	-0.13623926	-1.02272
NC_003901.1:611486-611679:+	NC_003901.1	611486	611679	+	MM_RS02605	MM_0489	MM_RS02600, MM_RS02610	MM_0488, MM_0490	>><	yes	yes	good coverage	operon	no	cytoplasmic	other	inside	No	interleukin enhancer-binding factor 3			4Fe-4S ferredoxin CDS	194	64.6667	GTG	TAA	CCTGAAGGGATAAAA	GTGCACCCAAGAATTGACTATAATAAATGCATTGTTCACTTGAATGCTATGATACATGCCCTGTGGACGTTTTTGACGCGGAAGAAACAGAAGAAGGAAAGAGAGCAGTTGTGGCGCGTCCTGAAGACTGCATAGAATGCGAACAGTGCGTTGAGGTCTGCCCTACCGACGCAATAGAACTGGTAGAGGATTAA	VHPRIDYNKCIVHLNAMIHALWTFLTRKKQKKEREQLWRVLKTA	22.7887	4.81658	13.8027	5.14391	7.16148	6.1527	198.49	267.32	188.73	156.55	8.71	55.5	36.69	21.86		0		999999	0	-0.130974
NC_003901.1:3259831-3260025:+	NC_003901.1	3259831	3260025	+	MM_RS14110	MM_2724	MM_RS141065, MM_RS17975	MM_2723	>>>	yes	yes	good coverage	operon	MULTISPECIES: hypothetical protein [Methanosarcina], 64 aa	cytoplasmic	other	inside	yes,1934,2	transcription	A02002	TD, BU	hypothetical protein CDS	195	65	ATG	TGA	GAGGGAGTATTGGCT	ATGAAGGAAACAAGTAGAAAACAAATTACCGGAACTAAAAAAGAGCCAGGACATAATCTATTTTTGAAAAGATGTCCTGAATGTCATTCTAAACTTGAAAACGACCTTTTCAGCGAATTTCAATACTGTACCGTTTGCGGGTACTGGACAAGAAAGGAAACTGCAAGACTTGAACCGCTGATGATTCTGGAGTGA	MKETSRKQITGTKKEPGHNLFLKRCPECHSKLENDLFSEFQYCTVCGYWTRKETARLEPLMILE	11.8673	7.47609	9.6717	3.74112	8.49606	6.11859	61.71	137.56	165.32	161.68	5.2	18.4	44.19	19.03	reparation-A-2 reparation-B-2	0.7360879706764409	deepribo-A-2 deepribo-B-1 deepribo-B-2	2124	11017864	-0.416656
NC_003901.1:611176-611370:+	NC_003901.1	611176	611370	+	MM_RS02600	MM_0488	MM_RS02595, MM_RS02605	MM_0487, MM_0489	>>>	yes	yes	good coverage	operon	ferredoxin family protein [Methanosarcina mazei], 64 aa	cytoplasmic	other	outside	yes,389,2	abc transporter atp-binding protein	A02001	BU	ferredoxin family protein CDS	195	65	ATG	TGA	TTAAATGGAGAAAAT	ATGCATCCAGTAATTGATTATAGCAAATGTAACGGCGCTCTTGCCTGTTATGAGGTCTGTCCTGCAGAAGTTTTTGATATTGAAGAAATGAACGGGGTAAAAAAAGCAGTTGTAGCCCGCCCGGAAAACTGTATAGAATGCGAGCAATGTGTGGAAGCCTGCCCGATAGATGCTATTGAGCTGGTAGAGGAGTGA	MHPVIDYSKCNGALACYEVCPAEVFDIEEMNGVKKAVVARPENCIECEQCVEACPIDAIELVEE	9.22003	17.6342	13.4271	6.00214	9.9323	7.96722	271.53	367.85	196.03	269.96	29.45	20.86	32.66	27.18		0	deepribo-A-1 deepribo-A-2 deepribo-B-1 deepribo-B-2	2033	1196882	-0.284124
NC_003901.1:1426124-1426318:+	NC_003901.1	1426124	1426318	+	MM_RS06215	MM_1200	MM_RS06210, MM_RS06220	MM_1199, MM_1201	>>>	yes	yes	good coverage, down in N-	operon	MULTISPECIES: 30S ribosomal protein S17e [Methanosarcina], 64 aa	cytoplasmic	other	inside	No	30s ribosomal protein s17e	A01999	BU	30S ribosomal protein S17e CDS	195	65	ATG	TGA	CCAAGAGGAGATACG	ATGGGAAATATAAGAGAGACAAACATCAAAAGAACTGCATTCAGCCTGATTGAAAATTACGGAGAAGTTTTTACAAAGGACTTTGAGACTAACAAAGCTCTTGTGACAAAGTATACAACCATTGAGAGCAAAATAATAAGAAACAGGGTTGCAGGCTACGTCACAAGAAAAGTTGCACGTATGAAAGTCTACTGA	MGNIRETNIKRTAFSLIENYGEVFTKDFETNKALVTKYTTIESKIIRNRVAGYVTRKVARMKVY	16.6506	16.9513	16.801	16.9111	31.9425	24.4268	865.5	1726.15	6498.41	7466.87	51.98	101.83	384.27	233.76	reparation-A-1 reparation-A-2 reparation-B-1 reparation-B-2	0.927357547484172	deepribo-A-1 deepribo-A-2 deepribo-B-1 deepribo-B-2	82	39081495	0.742062
NC_003901.1:1968344-1968538:-	NC_003901.1	1968344	1968538	-	MM_RS08540		MM_RS08535, MM_RS8545	MM_1648, MM_1649	<<>	yes, but low	yes	good coverage, down in -N, mis-annotated genes: correct sORF is: NC_003901.1:1968344-1968481:-	operon	hypothetical protein DU47_20065 [Methanosarcina mazei], 64 aa	unknown	other	outside	No	viral protein	A00181 OS=Methanosarcina mazei MM_RS08540_1968344_1968538	BU	hypothetical protein CDS	195	65	ATG	TAG	AAATTTCCGTCGGTT	ATGGTATATGTGATGATTTCCCCTAATTATGATGTAAACACATGCCAGTGTACTGACATGCAATACATTAAAAAAGGAAAAGTTCCGGAAAACAGGAGAAAGAAGATTTTTTCACCGGTACATACCGTAGAGATCTGGAATTTAGCCCTTCAAAGAAGAAAAACTCCAGATAAGAGTATTACCACGGAAAAATAG	MVYVMISPNYDVNTCQCTDMQYIKKGKVPENRRKKIFSPVHTVEIWNLALQRRKTPDKSITTEK	0.324559	0.937318	0.630939	0.228263	0.253506	0.240884	60.17	241.5	334.19	738.68	185.39	257.65	1464.06	2913.86		0		999999	0	-1.01722
NC_003901.1:1894705-1894902:+	NC_003901.1	1894705	1894902	+	MM_RS08210		MM_RS08205, MM_RS08215	MM_1589, MM_1590	<>>	no	no	no coverage	operon	hypothetical protein [Methanosarcina mazei], 65 aa	unknown							hypothetical protein CDS	198	66	ATG	TAA	CTGAAAAAAACTGTA	ATGACAATAAAATATATATTTAAAGCAATAAGATTTATGCTTGGAGTTGTAAATCCAGAACTGAATAAAAATAATAAAGATAATATTATAATAATCTGGATTGAAAATCTAAAACATATAGATAACATTTATTATCCACGTAAACAGATGATACTAACACATCGGGGGAAACTAGATGGGTGTAGAAGATACTATTAA	MTIKYIFKAIRFMLGVVNPELNKNNKDNIIIIWIENLKHIDNIYYPRKQMILTHRGKLDGCRRYY	1.64944	2.36392	2.00668	1.68579	0.597082	1.14144	171.69	297.05	111.65	135.86	104.09	125.66	66.23	227.54		0	deepribo-A-1 deepribo-A-2 deepribo-B-1 deepribo-B-2	4347	-12429501	-0.94082
NC_003901.1:2784713-2784910:+	NC_003901.1	2784713	2784910	+	MM_RS12065	MM_2327	MM_RS12060, MM_RS12070	MM_2326, MM_2328	>>>	yes	yes	mis-annotation gene, correct sORF is: NC_003901.1:2784704-2784910:+	operon	heavy-metal-associated domain-containing protein [Methanosarcina mazei], 65 aa	cytoplasmic	other	inside	yes,1652,4	Ferredoxin-like			copper chaperone CDS	198	66	ATG	TAA	TTTGTAGTGGATGAC	ATGATTTGCAAGTACTGTAAAGACACGGTTACCAGACTTATTACCTCTATTAGCGGGGTTTCATGTGTAAATGTGAATGTACCGGAAAGGACGGTAAACGTGACTTATGACAGCCGGATAACTGATGCACACGTCATCAGGATGACCCTGCTCGAAGCGGGTTATAAAAATGTAAGAGAGCCCATGAACGCTTTTTAA	MICKYCKDTVTRLITSISGVSCVNVNVPERTVNVTYDSRITDAHVIRMTLLEAGYKNVREPMNAF	1.07687	1.05356	1.06522	0.971857	0.373759	0.672808	79.01	137.49	79.08	36.52	73.37	130.5	81.37	97.71		0		999999	0	-0.548601
NC_003901.1:2189518-2189715:-	NC_003901.1	2189518	2189715	-	MM_RS09535	MM_1838	MM_RS09530, MM_RS17850	MM_1837	<<>	yes	yes	good coverage	operon	MULTISPECIES: histone family protein [Methanosarcina], 70 aa	cytoplasmic	other	inside	yes,1336,2	oxidoreductase			4Fe-4S dicluster domain-containing protein CDS	198	66	ATG	TAA	TGGAAAATAACCGGC	ATGAAAATTTATATTGATGAAGAAAAATGTACAGGTTGCGGAGCATGTAAGGCTGCATGCCCTAAAGGCCCGAGGGTTTACTCCATTGAAGAAAAAAAAGGTAAAAAGGTCTGTGTTGTAAAGGACCCTTCTTACTGTCTGGGGTGCAGGATGTGCACGACTGTCTGCATGGCAGATGCAATTACCCTTGAAAACTAA	MKIYIDEEKCTGCGACKAACPKGPRVYSIEEKKGKKVCVVKDPSYCLGCRMCTTVCMADAITLEN	1.80361	2.34926	2.07643	2.08433	0.774644	1.42949	120.03	99.35	90.71	32.14	66.55	42.29	43.52	41.49		0	deepribo-A-1 deepribo-A-2 deepribo-B-1	3206	-0.026899874	-0.255336
NC_003901.1:2543071-2543274:+	NC_003901.1	2543071	2543274	+	MM_RS11035	MM_2131	MM_RS11030, MM_RS11040	MM_2130, MM_2132	>>>	yes	yes, but low	good coverage, down in -N	operon	MULTISPECIES: 50S ribosomal protein L29 [Methanosarcina], 67 aa	cytoplasmic	other	outside	yes,1537,25	Ribosomal protein L29			50S ribosomal protein L29 CDS	204	68	ATG	TAA	GGAGGCTAAGGAATA	ATGGCAATTCTCAGGACCAGCGAAATCCGGACCATGACAATTGAAGAACGGGCAGATGAACTCGAAAACCTGAAAAACGAACTGGTCAGGGAAAGAGCTCTTACCTCAGCTGGTGGAGCTCCGGACAACCCTGGCAGGATCGGAGAAATCAGGAGAACGATTGCCCGTATAAAGACAATTCAGCACGAGCTAAATGAGATCTAA	MAILRTSEIRTMTIEERADELENLKNELVRERALTSAGGAPDNPGRIGEIRRTIARIKTIQHELNEI	3.03837	1.32017	2.17927	13.1998	7.17811	10.1889	85.53	147.08	1575.79	2359.3	28.15	111.41	119.38	328.68	reparation-A-1 reparation-A-2 reparation-B-1 reparation-B-2	0.792735754748417	deepribo-A-1 deepribo-A-2 deepribo-B-1 deepribo-B-2	1832	14093232	2.6503
NC_003901.1:1624722-1624928:+	NC_003901.1	1624722	1624928	+	MM_RS07040	MM_1357	MM_RS07035, MM_RS07045	MM_1356, MM_1358	>>>	yes	yes	good coverage	operon	MULTISPECIES: TRAM domain-containing protein [Methanosarcina], 68 aa	cytoplasmic	other	outside	yes,990,4	TRAM domain			TRAM domain-containing protein CDS	207	69	ATG	TAA	AAAGGAATGGTTTTC	ATGTTCAGAGAAGAAAGTCGCTCAGTCCCTGTCGAAGAGGGCGAAGTCTACGATGTTACAATTCAGGATATTGCTCGCCAGGGAGATGGCATTGCTCGCATAGAAGGGTTTGTAATCTTTGTCCCGGGCACTAAAGTAGGCGATGAAGTTCGCATTAAAGTCGAAAGAGTACTTCCCAAGTTTGCATTTGCAAGCGTTGTCGAGTAA	MFREESRSVPVEEGEVYDVTIQDIARQGDGIARIEGFVIFVPGTKVGDEVRIKVERVLPKFAFASVVE	7.01771	3.71957	5.36864	3.41702	6.01722	4.71712	1156.87	1104.86	4465.29	6062.89	164.85	297.04	1306.78	1007.59	reparation-B-1	0.7737420859713431	deepribo-A-1 deepribo-B-2	2333	0.9201375	0.190313
NC_003901.1:1624990-1625196:+	NC_003901.1	1624990	1625196	+	MM_RS07045	MM_1358	MM_RS07040, MM_RS07050	MM_1357, MM_1359	>>>	yes	yes	good coverage	operon	TRAM domain-containing protein [Methanosarcina sp. MTP4], 68 aa	cytoplasmic	other	outside	yes,990,4	Nucleic acid-binding proteins	A02029	BU	TRAM domain-containing protein CDS	207	69	ATG	TAA	AAAGGAATGGTTTTC	ATGTTCAGAGAAGAAAGTGGCTCTGTTCCTGTTGAAGAAGGCGAAGTTTACGACGTTACAATTCAGGACCTCGCTCGCCAGGGAGACGGCATTGCCCGCATAGAGGGTTTTGTAATCTTTGTCCCGGGCACCAAAGTAGGCGACGAAGTAAGGATCAAAATCGAAAGGGTACTCCCCAAATACGGTTTTGCCAGCCTTGTTGAATAA	MFREESGSVPVEEGEVYDVTIQDLARQGDGIARIEGFVIFVPGTKVGDEVRIKIERVLPKYGFASLVE	2.59414	1.80608	2.20011	1.27351	1.65716	1.46533	537.74	657.54	2208.17	2365.63	207.29	364.07	1733.93	1427.52	reparation-A-2 reparation-B-1 reparation-B-2	0.8517160946351221		999999	0	-0.251754
NC_003901.1:1624451-1624657:+	NC_003901.1	1624451	1624657	+	MM_RS07035	MM_1356	MM_RS07030, MM_RS07040	MM_1355, MM_1357	>>>	yes	yes	good coverage	operon	MULTISPECIES: TRAM domain-containing protein [Methanosarcina], 68 aa	cytoplasmic	other	outside	yes,990,4	TRAM domain	A02025	BU	TRAM domain-containing protein CDS	207	69	ATG	TAA	AAAGGAATGGTTTTC	ATGTTCAGAGAAGAAAGTCGCCCGGTCCCTGTCGAAGAGGGTGAAGTTTACGATGTTACAATTCAGGACATCGCCCGTCAGGGAGACGGCATTGCTCGTATTGAGGGTTTTGTAGTCTTTGTCCCTAACACCAGTGTTGGTGACGAAGTCCAGATTAAGGTCGAAAGAGTTCTTCCCAAGTTTGCATTTGCAAGTGTTGTCGAGTAA	MFREESRPVPVEEGEVYDVTIQDIARQGDGIARIEGFVVFVPNTSVGDEVQIKVERVLPKFAFASVVE	11.5401	4.07549	7.80779	3.36628	5.99946	4.68287	3296.2	1469.62	4380.74	5253.85	285.63	360.6	1301.36	875.72	reparation-A-1 reparation-B-1	0.794735088303899	deepribo-A-1 deepribo-A-2 deepribo-B-1 deepribo-B-2	2436	0.8132075	-0.457286
NC_003901.1:1624178-1624384:+	NC_003901.1	1624178	1624384	+	MM_RS07030	MM_1355	MM_RS07020, MM_RS07035	MM_1354, MM_1356	<>>	yes	yes	good coverage	operon	translation initiation factor IF-2 subunit beta [Methanosarcina mazei WWM610], 71 aa	cytoplasmic	other	outside	yes,990,4	TRAM domain	A02024	BU	TRAM domain-containing protein CDS	207	69	ATG	TAA	AAAGGAATGAATCTA	ATGTTTAGAGATGAACGTATTTCTGTGCCCGTTGAAGAGGGTGAAACTTACGACGTAACTATTCAGGATATTGCTCGCCAGGGAGACGGCATTGCCCGTATCGAAGGCTTTGTGGTTTTTGTCCCGAATACCAGTGTAGGCGACGAAGTCCAGATTAAAGTCGAAAGGGTACTTCCGAAATTTGCATTTGCAAGCGTTGTTGAGTAA	MFRDERISVPVEEGETYDVTIQDIARQGDGIARIEGFVVFVPNTSVGDEVQIKVERVLPKFAFASVVE	7.11509	4.12082	5.61796	2.51074	5.20229	3.85651	2427.1	1990.85	4648.84	10103.9	341.12	483.12	1851.58	1942.2		0	deepribo-B-1 deepribo-B-2	2408	0.84687316	-0.087789
NC_003901.1:3477662-3477868:-	NC_003901.1	3477662	3477868	-	MM_RS15020	MM_2895	MM_RS15015, MM_RS15025	MM_2894, MM_2896	<<<	yes, but low	yes, but low	good coverage	operon	helix-turn-helix transcriptional regulator [Methanosarcina mazei], 68 aa	unknown	other	inside	yes,2048,2	lambda repressor-like DNA-binding domains	A01984	BU	transcriptional regulator CDS	207	69	GTG	TAA	TGCGGAGGATAAAGG	GTGAAAACAAGGATCAAAGAGTTACGGGCAAGGCATGACCTGACCCAGGAAGCTCTTGCAAACCTGGTGGGGGTTCGGAGAGAAACTATTGTTTTTCTGGAAAAAGGGAAATATAACCCCTCTCTGAAACTTGCCTGCAGGATAGCCAGATCTCTGGATACCACAATTGATGAACTGTTTATCTTTGAGGACACTGACTTTGAATAA	VKTRIKELRARHDLTQEALANLVGVRRETIVFLEKGKYNPSLKLACRIARSLDTTIDELFIFEDTDFE	3.11703	2.06175	2.58939	4.24088	2.54688	3.39388	50.87	69.11	76.76	19.56	16.32	33.52	18.1	7.68		0	deepribo-A-1 deepribo-A-2 deepribo-B-1	2906	0.28396565	0.782288
NC_003901.1:766027-766236:+	NC_003901.1	766027	766236	+	MM_RS03330	MM_0637	MM_RS03325, MM_RS03335	MM_0636, MM_0638	>>>	yes	yes	good coverage	operon	hypothetical protein [Methanosarcina mazei], 69	unknown	other	outside	yes,485,5	oxidoreductase			hypothetical protein CDS	210	70	ATG	TGA	GAAGGCCATCAGCGT	ATGGAAACTGGGATAACAGGCGGAACAGCCGAACTTGCCAGAAGAATCTACTGGGTAGGATCAATTGACTGGAACGGCAGGGAAACATCAGGGAGTTTCACGGGTTTACCACCCCGGGTAGGGGTGGGACGACCTGTAACTTCTGCCTTATTGTCGGAGAAAAATTACCTTATTGATACTGTGAAGGCTCCTTTTGCAGAAGAGATGTGA	METGITGGTAELARRIYWVGSIDWNGRETSGSFTGLPPRVGVGRPVTSALLSEKNYLIDTVKAPFAEEM	2.10596	1.08397	1.59496	1.01545	0.904151	0.959801	213.46	335.9	208.34	272.71	101.36	309.88	205.17	301.62		0	deepribo-A-1 deepribo-A-2 deepribo-B-1 deepribo-B-2	5123	-1.67816e+16	-0.245704
NC_003901.1:3504641-3504754:-	NC_003901.1	3504641	3504754	-	MM_RS18020	MM_RS18020				no	no	mis-annotated genes. correct sORF is: NC_003901.1:3504649-3504843:-										ATP-binding protein CDS	114	38	ATT	TGA	GGGGCAGGACCCGGG	ATTTCTCCTGTCAAGAAGTTTGTGGAAATGCATGCAGGCAGAATCCGGGTTGAGAGCGAGCCTGGAAGGGGAAGCAGGTTTATTTTCACCATCCCGCTTAACCTGAGCAACTGA	ISPVKKFVEMHAGRIRVESEPGRGSRFIFTIPLNLSN	2.07762	1.3586	1.71811	1.2294	1.16928	1.19934	18.47	31.37	52.52	38.06	8.89	23.09	42.72	32.55		0		999999	0	-0.144015
NC_003901.1:1849380-1849502:+	NC_003901.1	1849380	1849502	+	MM_RS17815		MM_RS08000, MM_RS08005	MM_1549, MM_1550	<>>	no	no	low signal		MULTISPECIES: TOBE domain-containing protein [Methanosarcina], 40 aa	cytoplasmic				Fold: OB-fold Superfamily: MOP-like Family: ABC-transporter additional domain, Confidence: 98.1% Coverage: 100%			hypothetical protein CDS	123	41	TTG	TAA	TGTCCCGGGTAAAGG	TTGAACTGCGGAATCACCCTGAATGCCCTTATAACCTGGAAATCGGCAGAAAAAATGGATATTTCTCCGGATGCCCGGGTTTATGCCCGGTTCAGGGCAAATTCTGTTCATGTACTCCGCTAA	LNCGITLNALITWKSAEKMDISPDARVYARFRANSVHVLR	1.63228	0.996744	1.31451	5.84072	0.521994	3.18136	26.9	58.16	35.57	25.87	16.48	58.35	6.09	49.56		0		999999	0	0.087383
NC_003901.1:3220164-3220307:+	NC_003901.1	3220164	3220307	+	MM_RS17965		MM_RS17965			no	no	no coverage										integrase CDS	144	48	TAT	CCC	GAATCACAGTACTAG	TATAATGAGAAAAGAAACATAATCCATCTTCCAGAAGAAGCCCAGAAGAAACACAAAAGAAGGCAATTAGAAAGAACTATTCACCCTCTTCCTTCCATGTTCCATTATCTTCTAAAAGACTTCTGGCAGGCCCGTAAATCTCCC	YNEKRNIIHLPEEAQKKHKRRQLERTIHPLPSMFHYLLKDFWQARKSP	NaN	NaN	NaN	NaN	NaN	NaN	0	4.14	1.6	0	0	0	0	0		0		999999	0
NC_003901.1:54793-54951:-	NC_003901.1	54793	54951	-	MM_RS17635		MM_RS17635			no	no	no reads mapping this region										hypothetical protein CDS	159	53	ATT	TAA	CTTTTTCAGGTCTTC	ATTACAAACGGAAACCCTGTAAAGTTTAATTTCCCAAAGAACGCCAATGCTATTGTTTATTTGAGTTTTGATTCAAGAAGACCGCTGGCAAGACAACAACCATTTTTGAGAAATGCTAAAAAACAAATCCACGCTTACCCCGGATTCACTCGAAGGTAA	ITNGNPVKFNFPKNANAIVYLSFDSRRPLARQQPFLRNAKKQIHAYPGFTRR	NaN	NaN	NaN	NaN	1.08982	1.08982	0	2.5	5.79	1.82	0	0	0	1.67		0		999999	0
NC_003901.1:4014649-4014810:-	NC_003901.1	4014649	4014810	-	MM_RS18120		MM_RS17125, MM_RS17130	MM_3296	><<	no	no	no coverage		rubredoxin [Methanosarcina mazei], 53 aa	cytoplasmic				Fold: Rubredoxin-like, Confidence: 99.9% Coverage: 96%			rubredoxin CDS	162	54	GTG	TAA	CAGCGAAAAAGGACG	GTGATTCGAGCGTACAGATGTAGCAATTGTGGATATCTTTACAACCCTGACCTGGGAGATTCTTCACAGTCCATAGCTCCTGATACGGGGTTTGAAGAGCTTCCTAAATCCTGGAAATGCCCGAGGTGCGGAGTTTCCAGGGAAATGTTTGAAAAAATGTAA	VIRAYRCSNCGYLYNPDLGDSSQSIAPDTGFEELPKSWKCPRCGVSREMFEKM	7.1247	NaN	7.1247	22.9395	1.33424	12.1369	29.71	51.52	159.2	19.64	4.17	0	6.94	14.72		0	deepribo-A-2 deepribo-B-1	6696	-22239156	-1.10962
NC_003901.1:2284856-2285020:+	NC_003901.1	2284856	2285020	+	MM_RS17855	MM_1919	MM_RS17855			no	no	no coverage								A01889	BU	type II toxin-antitoxin system HicB family antitoxin CDS	165	55	ATG	TAA	GTTATTCCGGTAAAG	ATGGAAGGCAAGAGCTTGAATTATACGGTTCTGATCGCACAGGACGAAGATGGTGTATACGTTGCAAAGGTTCCTGACATACCGGGTTGTTATACGCAGGGAAAAACTGTGGAACAGGCTATGGAACGTATAAGGGAAGCGATACAGGTTTGTCTTGAAGCTTAA	MEGKSLNYTVLIAQDEDGVYVAKVPDIPGCYTQGKTVEQAMERIREAIQVCLEA	NaN	NaN	NaN	NaN	0	0	1.82	14.45	2.79	0	0	0	0	1.61		0		999999	0
NC_003901.1:3864168-3864335:-	NC_003901.1	3864168	3864335	-	MM_RS18080		MM_RS18080			no	no	no reads mapping this region										hypothetical protein CDS	168	56	ATT	TAA	TAACATTGCTACAAA	ATTAACATTGCTACAAACTTAACATTGCTACAAAATCAACATTGCTACAAAATCAACATTGCTTCAAACTTACATTATGCAAACTTACATTATGCAAACTTACATTATGCAAACTTACATTATGCAAACTTAACATCTGCTGCAAATTTAACATTGATGCAAATCTAA	INIATNLTLLQNQHCYKINIASNLHYANLHYANLHYANLHYANLTSAANLTLMQI	NaN	NaN	NaN	NaN	NaN	NaN	1.79	0	4.11	0	0	0	0	0		0		999999	0
NC_003901.1:1232142-1232321:-	NC_003901.1	1232142	1232321	-	MM_RS05485		MM_RS05485			no	no	mis annotated and the observed coverage would fits an sRNA										hypothetical protein CDS	180	60	ATG	TAA	GTCCTGCTCTGGAAC	ATGTTTGATGGGAGCATTGTTCAGGGCGGCTGGTTGGGGAATACGGCAAAGGATCACGGTGGCACCGGGCTTCTTCTTGTATTAAGCATTCTACTGGTTCTAAACATTTATTGGTTTAAGCATTTTATTGGTCTAAGCATTTTATTGGTTCTAATTTGTAATCAATTAATTTTCAGTTAA	MFDGSIVQGGWLGNTAKDHGGTGLLLVLSILLVLNIYWFKHFIGLSILLVLICNQLIFS	0.0839515	0.0756037	0.0797776	0.0868053	0.142948	0.114877	93.6	150.13	143.28	202.47	1114.93	1985.75	1650.59	1416.39		0		999999	0	0.846401
NC_003901.1:1870959-1871138:-	NC_003901.1	1870959	1871138	-	MM_RS08110		MM_RS08110			no	no	no coverage										hypothetical protein CDS	180	60	GTG	TAG	AGAGGAGTTACTGCA	GTGAGGAGGACATGGATTATTGACCTCTTGACAATGCTTACGGTAATCAGTGAAGCGGAAGTAACGAAAAAGCTGCATCAGTACTGTGGGAAGAAAGTTGCGTTCAGAAAAAAAACAAGTAGTATCCATGAGTTATTGATCAATTCTGACAAAAAGGACATATTTGCTTTGTTTGTCTAG	VRRTWIIDLLTMLTVISEAEVTKKLHQYCGKKVAFRKKTSSIHELLINSDKKDIFALFV	NaN	11.6165	11.6165	0.307323	0	0.153661	5.01	15.45	2.56	0	0	1.33	8.33	1.47		0		999999	0	-5.02323
NC_003901.1:2017740-2017919:-	NC_003901.1	2017740	2017919	-	MM_RS17825		MM_RS17825,MM_RS08705			no	no	no coverage										hypothetical protein CDS	180	60	ATA	TGA	CGTCGTGCAGAAAAG	ATAAAAAACACACATGATATTCTTGGAATAACATGCCCAAAAAATGAAAGTCTTTTTCACTTAGCTTTTTTGATAATAGAACTCCATCATTACCTTTGGACAGGAAGGTTGTTTTTACTTTGGTTCTCCGAAGCCGTCAAAAAACTAACCATTGAATTGCCATCGAAGGCCCAGATGTGA	IKNTHDILGITCPKNESLFHLAFLIIELHHYLWTGRLFLLWFSEAVKKLTIELPSKAQM	1.7766	0.830827	1.30371	1.5975	0	0.798751	3.34	2.21	16.63	0	1.88	2.66	10.41	2.94		0		999999	0	0.338156
NC_003901.1:1182416-1182595:+	NC_003901.1	1182416	1182595	+	MM_RS05240		MM_RS05235, MM_RS05245	MM_1007, MM_1008	>>>	no	no			hypothetical protein [Methanosarcina mazei], 59 aa	extracellular				Fold: Restriction endonuclease-like, Confidence: 15.9% Coverage: 59%			hypothetical protein CDS	180	60	GTG	TGA	ATTAAAGAAGGTTAT	GTGAATAAAGAGAATTTTGAAGAAAATTTTGAAGAAAAAGAAATACCAGACAATTTCAGGACTGAAAAATCCAGCTTCAGACCTGAAGATAGGACAACATTAATAAAATTATTAAACATATATAGTATAATTTCAAAAACTAGAAAAGGAAAACTATTAAATTGGAAACTGTATATGTGA	VNKENFEENFEEKEIPDNFRTEKSSFRPEDRTTLIKLLNIYSIISKTRKGKLLNWKLYM	6.68533	3.01129	4.84831	2.56045	0.436397	1.49842	25.07	32.01	31.98	9.64	3.75	10.63	12.49	22.09		0		999999	0	-1.62532
NC_003901.1:3881164-3881343:+	NC_003901.1	3881164	3881343	+	MM_RS16595		MM_RS16590, MM_RS16600	MM_3191, MM_3192	>>>	no	no	no coverage		MULTISPECIES: hypothetical protein [Methanosarcina], 59 aa	cytoplasmic				Fold: 4-helical cytokines, Confidence: 15.9% Coverage: 29%			hypothetical protein CDS	180	60	ATG	TGA	GGTTATTTATTTTAC	ATGGTTCTGATTCTGAACAAAATCAAACCGAATGCCGGAAAAAAAACGTTAACGGATAAAAGAAAAAAATCAGACAAACTAAATTTAGAAAAGCCAGGTTTAGAAAAACCAGATTTAGAAAAACTAAAATCAGACAAACTAAAATCAGATTCATTCAGGAGTATTTTTAATGGAACTTGA	MVLILNKIKPNAGKKTLTDKRKKSDKLNLEKPGLEKPDLEKLKSDKLKSDSFRSIFNGT	NaN	3.59649	3.59649	5.22837	1.63946	3.43391	5.01	14.35	21.75	4.82	0	3.99	4.16	2.94		0		999999	0	-0.322232
NC_003901.1:2250383-2250562:+	NC_003901.1	2250383	2250562	+	MM_RS09815		MM_RS09815			no	no	no coverage										hypothetical protein CDS	180	60	TTG	TAG	GAAGGCGGTTTTGTA	TTGTCATTCAGAACTTTCTCCCTGAGTAAAATAGACTTTCCTGTGGGCTGGAAAAAGTCTATGCATCACTTTTTGTTTTATCCAGCATTCATTTCCTATTCTTCTTCAATTACTGAGGCCTGCATGTCTGTCATCACGTCAGGTTTCTTTGAATGCCCCTGCCCGGAGAATGCAGAATAG	LSFRTFSLSKIDFPVGWKKSMHHFLFYPAFISYSSSITEACMSVITSGFFECPCPENAE	NaN	NaN	NaN	NaN	NaN	NaN	1.67	0	0	0	0	0	0	0		0		999999	0
NC_003901.1:3588369-3588548:+	NC_003901.1	3588369	3588548	+	MM_RS15450	MM_2971	MM_RS18045, MM_RS15455	MM_2970, MM_2972	>>>	no	no	uneven coverage, PCR overamplication bias		hypothetical protein [Methanosarcina mazei],, 59 aa	cytoplasmic					A02011	BU	hypothetical protein CDS	180	60	ATG	TGA	ACAGATATAAAAGAT	ATGACAAATAATAAATTTTCAGGAAAAACTCAACGGAAAAACATATTGTGTTTCCTGGGAGTTCATAAGTGGGAAAGAAGTGGAGGGCTGAATATTTACTCTTCAAATGTAAGAGAAAAATATTTCTTATGCAAAAGATGCGGGAAAAAGAAAACGGTATATGAGCCTAAAAAAGACTGA	MTNNKFSGKTQRKNILCFLGVHKWERSGGLNIYSSNVREKYFLCKRCGKKKTVYEPKKD	2.20955	1.34091	1.77523	12.9776	0.925911	6.95174	223.96	171.1	243.07	44.99	101.36	127.6	18.73	48.59		0	deepribo-A-1 deepribo-A-2	5333	-17659619	1.34396
NC_003901.1:961781-961960:-	NC_003901.1	961781	961960	-	MM_RS04250	MM_0811	MM_RS04245, MM_RS04255	MM_0810, MM_0812	><<	no	no	uneven coverage		PspC domain-containing protein [Methanosarcina sp.], 59 aa	cytoplasmic							PspC domain-containing protein CDS	180	60	ATG	TAA	AGTGGAGGCACTGAT	ATGAAGAAACTGTACAGGTCAAAAAGAAACAAGATTATTGCCGGAGTATGTGGGGGTATAGGCGAGTACCTCGGCGTGGATCCTACGCTAGTAAGGCTTTTATGGGTGCTACTTTCTTTGCAGGGAATTGGGATAATCGGTTATGTCATAGCCTGGATCATAATTCCTGAAGAGCCTTAA	MKKLYRSKRNKIIAGVCGGIGEYLGVDPTLVRLLWVLLSLQGIGIIGYVIAWIIIPEEP	0.602131	0.424582	0.513357	1.77916	0.305732	1.04245	275.77	326.75	211.08	126.94	457.99	769.58	118.64	415.2	reparation-A-1 reparation-A-2	0.652449183605465	deepribo-A-1 deepribo-A-2 deepribo-B-1 deepribo-B-2	654	26326098	0.540111
NC_003901.1:2751715-2751897:-	NC_003901.1	2751715	2751897	-	MM_RS17905		MM_RS17905			no	no	no coverage										hypothetical protein CDS	183	61	ATT	TAG	AAGATCCCGACTTCT	ATTTTTGTTATTTATTTATTTATTTATTTATTTATTTATCTATTTATCTATTTATTTATCTATTTATCTATTTATTTATCTATTTATTTATCTATTTATCTATTCATCTATTTATTTATTTATTTATTTATTTATTTATTTATTTATTTATTTATTTATTTATTTATTTATTTAGTTAGTTAG	IFVIYLFIYLFIYLFIYLFIYLSIYLSIYLSIYLFIYLFIYLFIYLFIYLFIYLFIYLVS	1.77838	0.414914	1.09665	0	0.544828	0.272414	3.29	2.17	0	1.58	1.85	5.23	4.09	2.9		0		999999	0	-0.638124
NC_003901.1:3870165-3870347:-	NC_003901.1	3870165	3870347	-	MM_RS16555		MM_RS16550, MM_RS16560	MM_3183, MM_3185	><<	no	no	uneven coverage and not covering all the orf		hypothetical protein [Methanosarcina mazei], 60 aa	unknown							hypothetical protein CDS	183	61	ATG	TGA	AGCATATTACAGAAT	ATGGTTGGAGAACGGCAAAATCTAGCTGGAGAGGTAATGACTGTTTTGCCGTTCTATCCAGATACGACTTTTCACAACTATTTTAATGTTTCTTCAGTTTATTGCCTGAATAAAGGCTTTCAACAGGCAGATACAACTAAAGTATCTATAAGTCATGAGCGCATGGGATGGGGAGAAATGTGA	MVGERQNLAGEVMTVLPFYPDTTFHNYFNVSSVYCLNKGFQQADTTKVSISHERMGWGEM	0.628505	0.355916	0.492211	0.702344	0.0755298	0.388937	59.18	45.6	50.33	14.22	94.16	128.12	71.66	188.27		0		999999	0	-0.829499
NC_003901.1:1068208-1068390:-	NC_003901.1	1068208	1068390	-	MM_RS04705		MM_RS04700,MM_RS04710	MM_0903, MM_0904	<<>	no	no	low signal		hypothetical protein DU40_04930 [Methanosarcina mazei], 60 aa	cytoplasmic				PDB header:antiviral protein, Confidence: 15.1% Coverage: 50%			hypothetical protein CDS	183	61	ATG	TGA	TTCTTATAAAATTAA	ATGTTATATATTTATAATGTATTGAAAATTTATCTACTGTCCTTAAATATAAGTATTAATAATTACATACTTCTCCAAAAGGTGAAAAAGAGACATCCTGAAAGGGAGGGTGTCTCCTCGTATTATTTATTGGAAGTTCAGGCGAAATCTCCGGTTAACGGGAAGGAGGATTGGATTTTATGA	MLYIYNVLKIYLLSLNISINNYILLQKVKKRHPEREGVSSYYLLEVQAKSPVNGKEDWIL	4.74729	2.42706	3.58718	1.5019	0.181818	0.841859	26.3	41.26	27.68	7.9	5.54	17	18.43	43.45		0		999999	0	-2.30157
NC_003901.1:191365-191547:-	NC_003901.1	191365	191547	-	MM_RS00820		MM_RS00820			no	no	no reads mapping this region										hypothetical protein CDS	183	61	TTG	TAA	AAAGGGGGCAGAAGC	TTGAACACAGACACTGCAGTAGCCCCTATTGATCCGGAAATTCTTTCCCGAATGCCCGAAAGTTTCCAACTTTTTTATCAGATTCAACAGGAGGCAGCGGAAGAGGTTCGCCAAATTCTGGAGAATGTGAAAACAGGCAAAACAACGATTGAAGAAGAAAAACTCAAAAGGGGGATTAAATAA	LNTDTAVAPIDPEILSRMPESFQLFYQIQQEAAEEVRQILENVKTGKTTIEEEKLKRGIK	NaN	6.92347	6.92347	NaN	1.09217	1.09217	14.8	27.14	10.07	4.74	0	3.92	0	4.34		0		999999	0	-2.19817
NC_003901.1:1673319-1673501:+	NC_003901.1	1673319	1673501	+	MM_RS07205		MM_RS07200, MM_RS07210	MM_1389, MM_1390	<><	no	no	low signal		hypothetical protein [Methanosarcina mazei], 60 aa	cytoplasmic				Fold: Rv1873-like, Confidence: 42.6% Coverage: 42%			hypothetical protein CDS	183	61	ATG	TAA	TGGGGTTAAGATAAA	ATGTTAGGAAAAAATTTACAGGAAATCGTAAAAACCGTAATAGAACAGAGAAGTGTACAACCGGAAACGATTATGGAGATAGGGGAATGGCTTCATAGTCTGGAGTTTCTGACGATGAAGGTGATAATGTTCTCTTTAAGTGTTTATCACCTGTATGAATATACAGTTAAAAACGTGTTCTAA	MLGKNLQEIVKTVIEQRSVQPETIMEIGEWLHSLEFLTMKVIMFSLSVYHLYEYTVKNVF	2.67148	2.21556	2.44352	2.4621	0.363636	1.41287	14.8	17.37	10.07	3.16	5.54	7.84	4.09	8.69		0		999999	0	-1.07586
NC_003901.1:1947134-1947316:-	NC_003901.1	1947134	1947316	-	MM_RS08450		MM_RS08450			no	no	no coverage										hypothetical protein CDS	183	61	ATG	TGA	AAAATCAGAACTAAC	ATGGTTCTGAGGTTGAACATCCAATACTATACTAAAAAGTTTAAAATATTAAAAAAGTCCAGATATAGAAAGAGCAAAAAATCTGATACGCCTCTTAAAATCTGCCCCAAATCCCCTTCAGATTATCCCGCTATAACCAGAGCAAACAACCCTGTCTTCGGGCAGCCCAATAAGCAGAACTGA	MVLRLNIQYYTKKFKILKKSRYRKSKKSDTPLKICPKSPSDYPAITRANNPVFGQPNKQN	1.33604	1.03824	1.18714	2.45366	2.17931	2.31648	4.93	5.43	5.03	3.16	3.69	5.23	2.05	1.45		0		999999	0	1.23091
NC_003901.1:1039528-1039710:-	NC_003901.1	1039528	1039710	-	MM_RS04595		MM_RS04595			no	no	no reads mapping this region										hypothetical protein CDS	183	61	ATG	TAA	TATCACATTCAAAAA	ATGGTGAGAATAACGGAAATAAACAAAGAAGAAAGAGAAATATTCTCCTCCTTTGTTGTTTATGTCACTTCATTCAAATTGCAGTTTCTGTCTCTTTATTTTTCCTTTCTTGTCTCTTTGTTTTTCCTTCCTGTCTCTCTGTTTTTCCTTTCCTGTTTCCTTTCCCAGATTTTCGTTTCCTAA	MVRITEINKEEREIFSSFVVYVTSFKLQFLSLYFSFLVSLFFLPVSLFFLSCFLSQIFVS	0.891599	NaN	0.891599	4.29756	0.364055	2.33081	3.29	33.66	8.81	1.58	3.69	0	2.05	4.34		0		999999	0	-2.32195
NC_003901.1:2296775-2296957:-	NC_003901.1	2296775	2296957	-	MM_RS17860		MM_RS17860			no	no	no coverage										hypothetical protein CDS	183	61	ATT	TGA	AACCGAAAAAAAGAG	ATTAAAAAAAACACACATGATATTCTTGGAATAACATGCCCAAAAAATGAAAGTCCTTTTCACTTAGCTTTTTTGATAATAGAACTCCATCATTACCTTTGGACAGGAAGGTTGTTTTTACTTTGGTTCTCCGAAGCCGTCAAAAAACTAACCATTGAATTGCCATCGAAGGCCCAGATGTGA	IKKNTHDILGITCPKNESPFHLAFLIIELHHYLWTGRLFLLWFSEAVKKLTIELPSKAQM	NaN	10.7786	10.7786	NaN	NaN	NaN	3.29	14.12	2.52	0	0	1.31	0	0		0		999999	0
NC_003901.1:3173265-3173447:-	NC_003901.1	3173265	3173447	-	MM_RS13750		MM_RS13750			no	no	no coverage										hypothetical protein CDS	183	61	TTG	TAA	AAGACCAAATCAAAA	TTGTCTCACAAATTCGGTTATACTGGTATGGCCGCCATTAAAAATAAACCAGGTAACTGGCATATTCAAAATCAGATTCTCAGAAGCTTTCTGAAAAATTCATTTAAAAAACTTATTACAGTATTCTGGGAAAAATATATCATTTCACTGATATTATTAGTTTTAATTCTTAATATGAAATAA	LSHKFGYTGMAAIKNKPGNWHIQNQILRSFLKNSFKKLITVFWEKYIISLILLVLILNMK	NaN	0.832061	0.832061	NaN	NaN	NaN	0	1.09	1.26	0	0	1.31	0	0		0		999999	0
NC_003901.1:3913222-3913404:-	NC_003901.1	3913222	3913404	-	MM_RS16710		MM_RS16710			no	no	no reads mapping this region										hypothetical protein CDS	183	61	ATG	TGA	AGATATGGAAAATCG	ATGATTTTTCCAGACATTCCTGACTTTTCCGAAAACACCGATTTGTTCTGTTTTGCCCCAAAATGTCTTTCCGGCTATCTGCCGGTTGCTGAAATCAATTTATATTCAAACCGTCTTGCCGCCATCTTGCGGCTTGACAATTCTAAAATTCCCCAGATTAAATATAAATATACTTATATCTGA	MIFPDIPDFSENTDLFCFAPKCLSGYLPVAEINLYSNRLAAILRLDNSKIPQIKYKYTYI	NaN	0	0	NaN	NaN	NaN	0	0	0	0	0	2.61	0	0		0		999999	0
NC_003901.1:3318139-3318321:+	NC_003901.1	3318139	3318321	+	MM_RS14350		MM_RS14345, MM_RS14355	MM_2764, MM_2768	>><	no	no			hypothetical protein [Methanosarcina mazei], 60 aa	cytoplasmic				Fold: BRCT domain, Confidence: 9.3% Coverage: 22%	A02050	BU	hypothetical protein CDS	183	61	ATG	TGA	TAGGAGTTGAATTTG	ATGGAAGGGTACAATATGGATACCTATGAGAATGCTCTTAACATTGTTTTGTTAACTGCTGAAAAGAAAAAGGAAGATATGGAAAATACAAATTCAAATTTGGAAAGTAGCAAAAGATACAAAAACACATGTGAGTTAATTGATTGTATATATAGAGAAAAATCACTACCACCGGAAAAATGA	MEGYNMDTYENALNIVLLTAEKKKEDMENTNSNLESSKRYKNTCELIDCIYREKSLPPEK	5.63899	NaN	5.63899	NaN	NaN	NaN	31.24	57.55	64.17	22.13	5.54	0	0	0		0		999999	0
NC_003901.1:284816-284998:-	NC_003901.1	284816	284998	-	MM_RS01150		MM_RS01145, MM_RS01155	MM_209, MM_210	<<<	no	no	low signal		hypothetical protein DU33_04940 [Methanosarcina mazei], 60 aa	unknown				PDB header:cell adhesion, Confidence: 19.2% Coverage: 12%			hypothetical protein CDS	183	61	TTG	TAA	GGTTAACTGGTATCC	TTGAATGACCGCAGGTTACATCTCAAATCCTTTTATACATGCGTCACACTTCAATTCCTTTCATATACGCATCGCACTTCTCTTGAAACCGCCTGTGTGCAGACGATCGGAATGAAAGCATCAGCCGCTCCGGAGGGGCTGGATTCCGAAATTTACTGTCTTTTTTCAAGCTTTGCCGCATAA	LNDRRLHLKSFYTCVTLQFLSYTHRTSLETACVQTIGMKASAAPEGLDSEIYCLFSSFAA	4.89973	3.11472	4.00723	3.95115	0.872928	2.41204	18.08	16.29	56.62	6.32	3.69	5.23	14.33	7.24		0	deepribo-B-1	17477	-4286136	-0.3085
NC_003901.1:1713708-1713893:-	NC_003901.1	1713708	1713893	-	MM_RS17785		MM_RS17785			no	no	no coverage										hypothetical protein CDS	186	62	ATA	TGA	CTTCAATAGCAGTAG	ATACAGATAAAAAACGCACATGATATTCTTGGAATAACATGCCCAAAAAATGAAAGTCCTTTTCACTTAGCTTTTTTGATAATAGAACTCCATCATTACCTTTGGACAGGAAGGTTGTTTTTACTTTGGTTCTCCGAAGCCGTCAAAAAACTAACCATTGAATTGCCATCGAAGGCCCAGATGTGA	IQIKNAHDILGITCPKNESPFHLAFLIIELHHYLWTGRLFLLWFSEAVKKLTIELPSKAQM	0	NaN	0	0	0	0	0	1.07	0	0	7.27	0	10.07	11.4		0		999999	0
NC_003901.1:3393395-3393580:-	NC_003901.1	3393395	3393580	-	MM_RS14670		MM_RS14670			no	no	no coverage										hypothetical protein CDS	186	62	ATG	TGA	TTATTAGTTTTTGCC	ATGTTTATGTTGCTGGACCGGGTCTTTAAAGAGTCTCAGGCGGGAGTCTCAGGCAGAAGAGATTTCCTTACTTCGGGCACTTCAGGAGAAAAAAGCCAGTTGTACATAGTGTTTAAATTCCTGATTATTACTCATGATTTAAGGCGCCCGAATGCCCGGTTAATAGCGTATCTGAGGGGGAACTGA	MFMLLDRVFKESQAGVSGRRDFLTSGTSGEKSQLYIVFKFLIITHDLRRPNARLIAYLRGN	NaN	NaN	NaN	NaN	0	0	3.23	3.2	1.24	0	0	0	0	2.85		0		999999	0
NC_003901.1:3885156-3885341:+	NC_003901.1	3885156	3885341	+	MM_RS16620		MM_RS16620			no	no	no reads mapping this region										hypothetical protein CDS	186	62	ATG	TAA	AGACTTTTTAAGTTC	ATGGGATTACAGGCTGTACTTATTGCTTTATTTGCTTACACCTTCGAAATCTGGCAATATAAAGTAGAGGAAATAATCCCTGTAATTTATGCTATATCAGGAATCCTCTTTCTGGCGGTCCTGCTCTCAAAACCACTACATGAAAAGTCACAGGGAGCTTTCATGCAGACCTGGGCATTTCTATAA	MGLQAVLIALFAYTFEIWQYKVEEIIPVIYAISGILFLAVLLSKPLHEKSQGAFMQTWAFL	NaN	NaN	NaN	0	0	0	1.62	1.07	0	0	0	0	2.01	1.42		0		999999	0
NC_003901.1:3400975-3401160:-	NC_003901.1	3400975	3401160	-	MM_RS14710		MM_RS14710			no	no											hypothetical protein CDS	186	62	ATG	TAA	TAATTTAACTGAGTG	ATGTGCCTGCATTTTCCGGAAGAGATATTCTTTTTCAGAGGAGACATTCCTTTTTTATTCTTCTACAACAATTCTATCTCAGGGCAGCAGTATGTAAGGAATCTCATTTTAAGGAATCCTGTTTTGAGAATTCACACATATCTTTTCAGAGCAAATCTTCCCCATTTAAAGGATAGAAGAGATTAA	MCLHFPEEIFFFRGDIPFLFFYNNSISGQQYVRNLILRNPVLRIHTYLFRANLPHLKDRRD	NaN	1.24514	1.24514	0.123138	0	0.061569	1.62	3.2	1.24	0	0	2.57	10.07	5.7		0		999999	0	-3.14185
NC_003901.1:2783579-2783764:-	NC_003901.1	2783579	2783764	-	MM_RS12055		MM_RS12055			no	no	no coverage										hypothetical protein CDS	186	62	ATG	TAA	ACCTGAAGCTGAAAA	ATGATCTTATTTATGGAGAACATAAAAAAGAAACAAAAAAGCCTAAATGTTCTGAAATCGCGAGAAAAGATATTGTGTAAAAAAATACAAAATCTGAATTTATCTTTTCCTATCCAGATAGTTTTCAGGGGAATTTATCAGAATAAAATTCCCCTGTTAAACTATTTTTTAGACTTGGGAACTTAA	MILFMENIKKKQKSLNVLKSREKILCKKIQNLNLSFPIQIVFRGIYQNKIPLLNYFLDLGT	7.10989	1.18667	4.14828	0.306865	0	0.153433	12.94	10.68	3.71	0	1.82	9	12.09	8.55		0		999999	0	-3.02438
NC_003901.1:4033046-4033231:+	NC_003901.1	4033046	4033231	+	MM_RS18125		MM_RS18125,MM_RS17190			no	no	no reads mapping this region										hypothetical protein CDS	186	62	GTG	TGA	CATGTTCCAAAGTTT	GTGAATGTTCAGTATATATTTTTCTGTTATTCTTTCTGTTATTCTTTCTGTTATTCTTTCTCATTTTTCGCCCATAAGGGAAGACCTTATTTTGCGACCGGAAGCATAAAGGCAAAAAATAAAGTAGAAAACAGACAAAAAACAAAGCAGAAAAATATTTTAAAAATATTCACGTTCTTGTTTTGA	VNVQYIFFCYSFCYSFCYSFSFFAHKGRPYFATGSIKAKNKVENRQKTKQKNILKIFTFLF	0.667125	4.77087	2.719	0.391245	0.655899	0.523572	4.85	24.57	8.67	4.67	7.27	5.15	22.16	7.12		0		999999	0	-2.06075
NC_003901.1:144524-144709:+	NC_003901.1	144524	144709	+	MM_RS00585		MM_RS00585			no	no	no reads mapping this region										hypothetical protein CDS	186	62	ATG	TAA	TTATCTGGAGAGAGA	ATGGCTGCTCTTGTTATTGCAGTATATCTGGCAGTTATCTTCTTTGCACTTACTCAGAAAGCAAAAAAATATTCAAAAAAGGTAAAAATGTCCATGCCAGAAAATCTGGCTGGAAACCAATATTATGAAACTTATATGATCTTACTCCAACCTTTACAGACTGGCTTCTGCTTTTCTTTCCACTAA	MAALVIAVYLAVIFFALTQKAKKYSKKVKMSMPENLAGNQYYETYMILLQPLQTGFCFSFH	NaN	NaN	NaN	0.76799	3.28873	2.02836	12.94	3.2	6.19	4.67	0	0	8.06	1.42		0		999999	0	-6.76834
NC_003901.1:2130124-2130309:-	NC_003901.1	2130124	2130309	-	MM_RS09255	MM_1783	MM_RS09250, MM_RS09260	MM_1782, MM_1784	><>	no	no			DNA-directed RNA polymerase subunit K [Methanosarcina mazei], 60 aa	cytoplasmic					A01970	BU	DUF2795 domain-containing protein CDS	186	62	ATG	TAA	ATAACCGGCAGAGGA	ATGGGTTATCCTGCAACCAGGGACGACCTTGTGAAGTTCGCAGAAGGGAAACAGGCAGAGAGTGATGTACTGGATCTTCTAAAAGGAATATCTGAAATAGAGTATAATACTCCTGATGATGTTGCCAGAGAAATCGAACGCCTGGAAAGCGAACGTGCCAGAGCACCAAAACCAAAAGAGCAATAA	MGYPATRDDLVKFAEGKQAESDVLDLLKGISEIEYNTPDDVAREIERLESERARAPKPKEQ	11.4257	43.2296	27.3276	4.04965	1.22763	2.63864	124.54	111.1	138.66	27.99	10.9	2.57	34.24	22.8		0		999999	0	-2.40744
NC_003901.1:2063750-2063935:+	NC_003901.1	2063750	2063935	+	MM_RS08920		MM_RS08915,MM_RS08925	MM_1718, MM_1719	>>>	no	no	low signal		hypothetical protein DU31_16175 [Methanosarcina mazei], 61 aa	CytoplasmicMembrane				PDB header:transport protein/calcium binding protein, Confidence: 17.4% Coverage: 43%			hypothetical protein CDS	186	62	ATG	TAG	TTATTAGGTGGTAAC	ATGCAAAGACAACGTATATTAGGGATTTTAATTTCAATTTTTATGGTTATTGGTATGATCATACTTAGTGAAGTTGTGGCTAAAAATGTAATAAATGATTATATGTCAATCAAAATCTCACTTATGGTATCTTTTCTTATCGGGATTCTTTTCTACTGGGCTGTTGTTAAATTGGGAATTAATTAG	MQRQRILGILISIFMVIGMIILSEVVAKNVINDYMSIKISLMVSFLIGILFYWAVVKLGIN	7.10989	9.13212	8.12101	5.14898	4.36491	4.75694	12.94	35.25	82.95	12.44	1.82	3.86	16.11	2.85		0	deepribo-B-1	2547	0.6846769	-0.600586
NC_003901.1:418403-418591:+	NC_003901.1	418403	418591	+	MM_RS01715		MM_RS01715			no	no	no reads mapping this region										hypothetical protein CDS	189	63	GTG	TAA	TCCGGATAATAACCA	GTGAGTAGCGGTCAGGATACTCAGGAGTATTATCTAACTGATTTTTTCCCGATTTTCGCGGACCTCCTGAAAACCGGTATTCAGGCAAAAAACGTAATCAACAAAAAACAGGTTTATGACAGGCTTACATTCCTGGCAAACACTGAAAAGCAAGAAATTTACATTCTGCTCGAAACCAGATATATTTAA	VSSGQDTQEYYLTDFFPIFADLLKTGIQAKNVINKKQVYDRLTFLANTEKQEIYILLETRYI	0	0.075431	0.0377155	0	NaN	0	0	1.05	0	0	3.58	13.92	5.95	0		0		999999	0
NC_003901.1:942653-942841:-	NC_003901.1	942653	942841	-	MM_RS04125		MM_RS04125			no	no											hypothetical protein CDS	189	63	ATG	TGA	AAACTGTCCTGAAAA	ATGAATTGGTTCTTTAAAATGAATTGGTTCTTTAAAATGAATTGGTTCTTTAAAATGAATTGGTTCTTTAAAATGAATTGGTTCTTTAAAATGAATTGGTTCTTTAAAATGAATTGGTTCTCTAAAATGAATTGGTTCTCTAAAATGAATTGGTTCTATCTAATTTCTACATCTACAATCTTAGAATGA	MNWFFKMNWFFKMNWFFKMNWFFKMNWFFKMNWFFKMNWFSKMNWFSKMNWFYLISTSTILE	0.888268	0	0.444134	2.4596	0	1.2298	3.18	0	4.87	0	3.58	5.06	1.98	4.21		0		999999	0	1.23214
NC_003901.1:3096427-3096615:+	NC_003901.1	3096427	3096615	+	MM_RS13450	MM_2599	MM_RS13445, MM_RS13455	MM_2598, MM_2600	>>>	no	no	no coverage		hypothetical protein MM_2599 [Methanosarcina mazei Go1], 64 aa	cytoplasmic					A01905	BU	hypothetical protein CDS	189	63	ATG	TGA	GAATGGGATGTGTAT	ATGACATTTGCAGAGATTTTTAATCAGCTAAAGGAACTCGAAACCAAATTCAATGAGGTCAGTTACCCGCCTGAAAATGCCTTTTTACCTTCTTTTTCTTTTAAAATCCGAAAGGCTGAAAAGGATTGCCTGCAGCACGATTTGCCTGCAATTGATGTTGATGACTTCCTCGAAAAGGTAGAACAATGA	MTFAEIFNQLKELETKFNEVSYPPENAFLPSFSFKIRKAEKDCLQHDLPAIDVDDFLEKVEQ	2.47328	3.46024	2.96676	0.212747	0.428681	0.320714	79.59	131.42	21.93	16.83	32.18	37.98	103.08	39.26		0		999999	0	-3.18255
NC_003901.1:1949378-1949566:+	NC_003901.1	1949378	1949566	+	MM_RS08465		MM_RS08460, MM_RS08470	MM_1634, MM_1635	>>>	no	no			hypothetical protein [Methanosarcina mazei], 62 aa	CytoplasmicMembrane					A01924	TD	hypothetical protein CDS	189	63	TTG	TGA	GGAGGGCCTGATAAT	TTGAACCTCACTAAAAAGTATGCCGAAATTGGCGGATTTTTGATTTTTCTGGTTCTCTACCTGGTTTTTTTCAACATATTTTTCCGGTTTGAAGGAACAGGATATCCTTTTTATGCGCCGGGAACTCTTATATTTGCTTTTTTCGGGTACTGGCTCGGTGGACATCTTTATGACAGATATCTCAGATGA	LNLTKKYAEIGGFLIFLVLYLVFFNIFFRFEGTGYPFYAPGTLIFAFFGYWLGGHLYDRYLR	1.85501	1.88761	1.87131	1.55735	0.436415	0.996882	39.79	52.57	46.3	18.36	21.45	27.85	29.73	42.07		0		999999	0	-0.884476
NC_003901.1:308202-308390:-	NC_003901.1	308202	308390	-	MM_RS01260	MM_0228	MM_RS01255, MM_RS01265	MM_0227, MM_0229	<<<	no	no	low signal		MULTISPECIES: DUF2795 domain-containing protein [Methanosarcina], 62	cytoplasmic				S-adenosyl-L-methionine-dependent methyltransferases, Confidence: 63.5% Coverage: 47%			DUF2795 domain-containing protein CDS	189	63	ATG	TAA	TTATGGGGGAAAAAT	ATGAAGACAAGTCCGATTGAAGTTCAGAAGGCTTTGAAGGGTATGGATTATCCTGCAAAGAAGAAAGATCTTATTGAACATGCCAAGAAGCATAAAGCAGGTAAGGATGTAATGTCAGTCCTCGAGGACCTTCCTGACCATGAATACTCCAATGCTGCCGATGTTAGCAGGGAGTTCGCAGGCAAATAA	MKTSPIEVQKALKGMDYPAKKKDLIEHAKKHKAGKDVMSVLEDLPDHEYSNAADVSREFAGK	5.04851	8.51779	6.78315	8.1425	4.91786	6.53018	27.06	43.1	64.57	13.77	5.36	5.06	7.93	2.8		0	deepribo-A-2 deepribo-B-1	2453	0.7908398	0.339889
NC_003901.1:3079889-3080080:+	NC_003901.1	3079889	3080080	+	MM_RS13405	MM_2590	MM_RS13405			no	no	no coverage										hypothetical protein CDS	192	64	ATG	TGA	ATATAGTGATATATT	ATGAAAGCTCCGCTTATACCACTAAACGAAGATGTATTCAAATTGGCAAAGAAAGCATACTCTATGGAGAATTTGCACAGATATACAGGGAGCTATATCCAAAAATACTGCTTTTTAGCTGTATTTTTAATAGGGGTAACTGTAAATTACGGGATTAATGGAAGGAAGGAATTAAAAGCCTTTTATGAGTGA	MKAPLIPLNEDVFKLAKKAYSMENLHRYTGSYIQKYCFLAVFLIGVTVNYGINGRKELKAFYE	NaN	9.104	9.104	NaN	0	0	6.27	11.38	2.4	0	0	1.25	0	1.38		0		999999	0
NC_003901.1:1261011-1261202:+	NC_003901.1	1261011	1261202	+	MM_RS05590		MM_RS05585, MM_RS05595	MM_1072, MM_1073	>>>	no	no			MULTISPECIES: hypothetical protein [Methanosarcina], 63 aa	cytoplasmic				PDB header:signaling protein, Confidence: 24.6% Coverage: 14%			hypothetical protein CDS	192	64	ATG	TGA	ATAATAGGTTCAGCG	ATGCGCTCCACGGAAAGATTAACAAAACCTGTGGACGTGTTGGAAAGCGGGAAAATAGAGGTCAGAAAGCTGTTAGTTACGAAAATTCAAAAAGCACTCACTGTTACGGTCAGATCACAGTCAGTCCCTTTAAGCATGGATGCATTTGAAGGAAAAATATTTCCGGTTCAGGAAAGCTGTGACCTGACGTGA	MRSTERLTKPVDVLESGKIEVRKLLVTKIQKALTVTVRSQSVPLSMDAFEGKIFPVQESCDLT	0.593434	1.10745	0.85044	0.363149	0.163738	0.263444	9.4	24.84	31.18	9.04	15.84	22.43	85.86	55.21		0		999999	0	-1.47487
NC_003901.1:3829911-3830102:-	NC_003901.1	3829911	3830102	-	MM_RS16390		MM_RS16385, MM_RS16395	MM_3150	><>	no	no	no reads mapping this region		hypothetical protein [Methanosarcina mazei], 63 aa	cytoplasmic				PDBTitle: nmr structure and dynamics of q4dy78, a conserved kinetoplasid-2 specific protein from trypanosoma cruzi, Confidence: 31.3% Coverage: 24%			hypothetical protein CDS	192	64	ATG	TAA	GGCCAGAATTTCAGG	ATGAAAAAGGACATATTGAGAAAGAAAATTAAGATATGTGGTAAAGTTCCGGGACTCAATGAGAGGCAAACCAGAGCTGTCGAGAGATTAAAGGAAATAGACCCGGAATGTGAAATTTTCTGGGATTCCGGGATAAAGATTCCCGAATTCATCAAAGGTACCCTTTCGAGACCTTCAACTGAAAGCCCTTAA	MKKDILRKKIKICGKVPGLNERQTRAVERLKEIDPECEIFWDSGIKIPEFIKGTLSRPSTESP	5.34091	4.15663	4.74877	NaN	0.273551	0.273551	9.4	10.35	1.2	1.51	1.76	2.49	0	5.52		0		999999	0	-3.2798
NC_003901.1:1931758-1931949:+	NC_003901.1	1931758	1931949	+	MM_RS08375		MM_RS08375			no	no	no coverage										hypothetical protein CDS	192	64	ATG	TAA	TGAAAGGAAGTAATC	ATGGAAAGAAAATGTACAAATTGTAATGTAGAAATGAAAAATGCTTCATTAAGTGCAAATGGTGGCTATGCTTTAGTAGAAGAAATAAAGAAAGGCTTTAATCGTAAAGTTTATGGCGTAAACACCTATGTTTGTCCAAAATGCGGGCATATCGAATTAGTTGCAGATAAACCAGAAATATTTGATAAATAA	MERKCTNCNVEMKNASLSANGGYALVEEIKKGFNRKVYGVNTYVCPKCGHIELVADKPEIFDK	NaN	4.136	4.136	NaN	0.547101	0.547101	6.27	5.17	9.59	1.51	0	1.25	0	2.76		0		999999	0
NC_003901.1:883607-883798:-	NC_003901.1	883607	883798	-	MM_RS17715		MM_RS17715,MM_RS03840			no	no	no coverage										hypothetical protein CDS	192	64	ATC	TGA	GGCTGATATTTAGCT	ATCTATGGAGTCATCCCAACCTTTCAATCGGCAAATTTCGGAAGAGTTTCTGCTGCATACGGAGGAATTTTTATTATTTCCTCTCTTATATGGGGCTTTTTTGTCGATAAAAAGAGACCTGACAGATATGAGGTTACAGGTGCATTGATAGCACTTGTGGGAGTTTTTGTAATGTTCTATACCCCTCGCTGA	IYGVIPTFQSANFGRVSAAYGGIFIISSLIWGFFVDKKRPDRYEVTGALIALVGVFVMFYTPR	0.892045	1.52139	1.20672	NaN	0.727858	0.727858	1.57	11.38	2.4	9.04	1.76	7.48	0	12.42		0		999999	0	-0.319958
NC_003901.1:1193004-1193195:+	NC_003901.1	1193004	1193195	+	MM_RS05305		MM_RS05305			no	no	no reads mapping this region										hypothetical protein CDS	192	64	ATG	TAA	AAAGGGTTTTTAACG	ATGATAGGGGTTAGCGAAGTAATAGTTATCCTTGGAGCTATTTTTGGGATAATATTCTATATTATAATACCATTGTTGTTTTTGATAATGGTATATAAATTGGAAAAAATTTACAGCATTCAAAGAGAGCAATTAGAAAAAATTGACAGTATTCAAAGAGAACTGGATAGGTGTTGCAGAGAACTTAAATAA	MIGVSEVIVILGAIFGIIFYIIIPLLFLIMVYKLEKIYSIQREQLEKIDSIQRELDRCCRELK	2.67045	21.528	12.0992	1.22886	0.242351	0.735608	14.1	26.91	14.39	3.01	5.28	1.25	11.71	12.42		0		999999	0	-2.92868
NC_003901.1:3934243-3934434:+	NC_003901.1	3934243	3934434	+	MM_RS18100		MM_RS16830, MM_RS16835	MM_3238, MM_3239	>>>	no	no	no coverage		NADH:flavin oxidoreductase [Methanosarcina horonobensis], 325 aa	cytoplasmic				PDB header:oxidoreductase, Confidence: 95.4% Coverage: 63%			hypothetical protein CDS	192	64	ATG	TAG	AATCATTATTCTGCC	ATGGATATTCGGAGTTTTCTTTGTTATCGGGGGAATTGGAGCAGTTATCTGGGGAATAAAAATGAGAACCTGAAGAATGATTACGTGGATCTTTCTGCCGCTGGCAGGGATATGGCAGTTCCTGAGTTTGCAATCCACGTTAGAAACAGCGAACCTGTAAAAATGTGCTCAGGATGTGAAAGGTGTTTCTAG	MDIRSFLCYRGNWSSYLGNKNENLKNDYVDLSAAGRDMAVPEFAIHVRNSEPVKMCSGCERCF	0.223011	NaN	0.223011	2.21209	1.09239	1.65224	1.57	3.1	21.59	6.03	7.04	0	9.76	5.52		0		999999	0	1.7737
NC_003901.1:2901796-2901987:+	NC_003901.1	2901796	2901987	+	MM_RS12605		MM_RS12600, MM_RS12610	MM_2431, MM_2432	>>>	no	no	low signal		hypothetical protein MmTuc01_2490 [Methanosarcina mazei Tuc01], 63 aa	cytoplasmic							hypothetical protein CDS	192	64	ATG	TGA	GGAATAGCTTAAATA	ATGCTTTTTACTATTGAGCGTATTCACAATTCACTTGAGAAACATCAAACTGAAAACCGCAACCTGCTGGTTGTAACTGGTGGAAAGGACTTTGCGGCCGTTTCACCTGTGGAACATATTTCTCACGGCAGTATAACTTATATATCATATATACCTGATCAAAACAACGAGGATGACATTCATGGAATTTGA	MLFTIERIHNSLEKHQTENRNLLVVTGGKDFAAVSPVEHISHGSITYISYIPDQNNEDDIHGI	2.32823	3.20043	2.76433	5.10359	0.929702	3.01664	53.27	163.51	328.62	103.95	22.88	51.09	64.39	111.81		0	deepribo-A-2 deepribo-B-1	3019	0.1765567	-0.128342
NC_003901.1:1137222-1137416:+	NC_003901.1	1137222	1137416	+	MM_RS04985		MM_RS04985			no	no	no coverage										hypothetical protein CDS	195	65	TTG	TGA	AAGTGAATTTAAATA	TTGCAAAAATTGTCTATTAACCAGAAGGAGTTTCCAGATAAAGTATTTCCAGATGAGGTAATTAGAAAGATCTTTAAAAGTACTGATAAAACTGTTACGAGTAGAATAAAAGTTCATAAATATCCGGAAAAGTTGGGCTCAGAGCTCATTATTTTACATAACAAACTGTTTGTGAACCTGTATTTTTGGAATTGA	LQKLSINQKEFPDKVFPDEVIRKIFKSTDKTVTSRIKVHKYPEKLGSELIILHNKLFVNLYFWN	NaN	2.4878	2.4878	0.245578	0	0.122789	1.54	3.06	2.36	0	0	1.23	9.61	2.72		0		999999	0	-3.31061
NC_003901.1:1740809-1741003:-	NC_003901.1	1740809	1741003	-	MM_RS07545		MM_RS07545			no	no	no coverage										hypothetical protein CDS	195	65	TTG	TGA	AGTGAAGGAATTTCA	TTGAAAATAGTATTAAAGAAACAAAGAAACAAAAACACAAAGAAACAAAAACACAAAGAAACAAAAACACAAAGAAACAAAAACGCAAAGAAACAAAAACACAAAGACATGAAACTGATCGAAATATTTTCAATTAGTGAATTATTGAAAAAAATGAAATATTTGCTGAAAAATTGGTTTTCCATAACCAATTGA	LKIVLKKQRNKNTKKQKHKETKTQRNKNAKKQKHKDMKLIEIFSISELLKKMKYLLKNWFSITN	10.6994	1.42375	6.06159	3.89583	1.08824	2.49203	18.51	12.23	22.44	1.48	1.73	8.59	5.76	1.36		0		999999	0	0.245453
NC_003901.1:2815337-2815534:-	NC_003901.1	2815337	2815534	-	MM_RS12225		MM_RS12225			no	no	no coverage										hypothetical protein CDS	198	66	ATG	TAA	ATAATCAAGAGCAGT	ATGCCCCACAACGGAGATAATTCTGTCCATGCAGTTTCCTCTTTTTCAGGTCTGGGAGAAGCCCGGAAATTTTTTAGGATTGGGATATATTCTAAAAAGACAAATAAAGTAAAAACTCAGAAAAAGATAAAATTACTGATTTTATCCTTTTCTGCCGTGGCAGATATCAGGACAGATTTTATTCAGCCAGAGGTTTAA	MPHNGDNSVHAVSSFSGLGEARKFFRIGIYSKKTNKVKTQKKIKLLILSFSAVADIRTDFIQPEV	0.763819	0.663907	0.713863	NaN	0	0	9.12	4.01	0	0	11.94	6.04	0	6.69		0		999999	0	-0.88724
NC_003901.1:3286922-3287119:+	NC_003901.1	3286922	3287119	+	MM_RS17980		MM_RS17980			no	no	no coverage										hypothetical protein CDS	198	66	ATT	CTG	GCAGGTACCTGAGTT	ATTTTTTCCTGCAATCAACTGCCTTTATTATTATTATTATTATTATTATTATTATTATTATTATTATTATTATTATTATTATTACTATTACTATTATTACTATTATTATTATTATTATTATTATTATTATTATTATTATTATTATTATTATTGTTATTATTGTTGCTATTATTGTTATTATTGTTATTAGTATTTCTG	IFSCNQLPLLLLLLLLLLLLLLLLLLLLLLLLLLLLLLLLLLLLLLLLLLLLLLLLLLLLLLLVFL	0.888889	NaN	0.888889	NaN	0	0	1.52	1	0	0	1.71	0	0	2.68		0		999999	0
NC_003901.1:1965190-1965387:+	NC_003901.1	1965190	1965387	+	MM_RS08525	MM_1646	MM_RS08520, MM_RS08530	MM_1645, MM_1647	>><	no	no	low signal		conserved protein [Methanosarcina mazei Go1], 65 aa	CytoplasmicMembrane				PDB header:membrane protein, Confidence: 44.5% Coverage: 22%			hypothetical protein CDS	198	66	ATG	TAA	TACAGTGCTGTCTCA	ATGGTAAACACAACCGGAATTCCTGTATTTGAATACGCAATTGTATTCGGATTGGTTTTATTTCTCCTGCTCAAGGATATCCTCTCAGTATCGGAAGTGCAAAGAAAAACTATAATAAGTTCTTTAAACATGGTGATCGGACCACTGCTGGTACTTTTTATTGCAACTGTTGTCTATAAAATTATAGAAATTTTGTAA	MVNTTGIPVFEYAIVFGLVLFLLLKDILSVSEVQRKTIISSLNMVIGPLLVLFIATVVYKIIEIL	NaN	12.8554	12.8554	NaN	1.08955	1.08955	4.56	31.11	8.14	1.46	0	2.42	0	1.34		0		999999	0
NC_003901.1:671844-672041:-	NC_003901.1	671844	672041	-	MM_RS02875	MM_0543	MM_RS17690, MM_RS02880	MM_0544	<>>	no	no	low signal		hypothetical protein [Methanosarcina mazei], 65 aa	cytoplasmic				Fold: Immunoglobulin-like beta-sandwich, Confidence: 51.9% Coverage: 40%			hypothetical protein CDS	198	66	ATG	TGA	AAAACGTGAATAAGC	ATGAACATAAAAAGGACAGGTTATCCAGAAGAAATAAATGTTAGCTGGTATACAATGGACCCATTACATTACCCTGTGTTCAATCAAAATGATGGATATCTCGGTGCAGTTCTCAGCCAGAGTGGTTTCCTGAGCATGGAAAGGCTGGCAGAAGCTGTAAGAAAGGCAAAAGCAAAAATGGCCAGATATCCATGGTGA	MNIKRTGYPEEINVSWYTMDPLHYPVFNQNDGYLGAVLSQSGFLSMERLAEAVRKAKAKMARYPW	7.11111	0.519131	3.81512	3.07672	0.436472	1.7566	12.16	5.02	11.63	5.84	1.71	9.67	3.78	13.38		0		999999	0	-0.516984
NC_003901.1:3697441-3697638:-	NC_003901.1	3697441	3697638	-	MM_RS15890	MM_3055	MM_RS15885, MM_RS15895	MM_3054, MM_3056	><>	no	no	low signal		conserved protein [Methanosarcina mazei Go1], 65 aa	CytoplasmicMembrane				PDB header:membrane protein, Confidence: 83.9% Coverage: 29%			hypothetical protein CDS	198	66	ATG	TAA	TCCGGTAACCCTTCA	ATGCTGACTACTCAGGGAGTTCCTGAATTCTGTTACATAACAATAATCGGGTTGATTTTATTCATGATATTCAAGGAAGTTCTATCACAGTCAAAATTCTGGAGAAAAGATCTGGAAAGTTCTTCGAATATGGTGATTTTACCACTGCTAATATCTTTCAGTGCAATTGTTGCCTATAAAATTGCTGAGATCCTGTAA	MLTTQGVPEFCYITIIGLILFMIFKEVLSQSKFWRKDLESSSNMVILPLLISFSAIVAYKIAEIL	NaN	3.60497	3.60497	2.91942	6.90547	4.91245	4.56	13.05	22.1	27.76	0	3.62	7.57	4.02		0		999999	0	0.122142
NC_003901.1:3588034-3588231:+	NC_003901.1	3588034	3588231	+	MM_RS18045	MM_2970	MM_RS18045			no	no	no coverage								A01987	BU	hypothetical protein CDS	198	66	ATG	TGA	GTGGAGTAATGCAAA	ATGAAAAAGGGAAAATGTCCGAAATGCGGAAGCGAAAATCTCGATCCAGGCCACATAATTGGAGAACGTATAGGTTATGAGTCTGACAGTGAATGCTATTTTACCGGCCCAATGCGCGAATTTAAAGTGTATGTTTGTCTGGATTGCGGATTTACCGAATTTTATGTAGATGTGAAAAATCAAAAAGGTGAAGTTTGA	MKKGKCPKCGSENLDPGHIIGERIGYESDSECYFTGPMREFKVYVCLDCGFTEFYVDVKNQKGEV	NaN	21.562	21.562	NaN	3.99751	3.99751	16.71	26.09	17.44	16.07	0	1.21	0	4.02		0		999999	0	-2.47348
NC_003901.1:1526431-1526631:-	NC_003901.1	1526431	1526631	-	MM_RS06670		MM_RS06670			no	no	no reads mapping this region										hypothetical protein CDS	201	67	ATG	TAG	TATTTTACTTTATAC	ATGCTTCGGGAATACAAACCCAAAAAAAGAGAAGATTCCGGACCTTATCCGATTTTGGGTTTTGAGCTGATATCTTCGGTTTTTCTTTCCGGGTTTCCGGTATATTATTCCGGTTTTTCAGCCTTTTTTGCCCTTCAGTTTTTCTTATCCTTTACTTTTTCTTCAGGGCTTTACTTTCAGCTTTTGTTTTCTTTTTTATAG	MLREYKPKKREDSGPYPILGFELISSVFLSGFPVYYSGFSAFFALQFFLSFTFSSGLYFQLLFSFL	NaN	0.831933	0.831933	NaN	0.363636	0.363636	0	0.99	5.73	1.44	0	1.19	0	3.96		0		999999	0	-0.0350308
NC_003901.1:4069737-4069937:-	NC_003901.1	4069737	4069937	-	MM_RS17350	MM_3341	MM_RS17345, MM_RS17355	MM_3340, MM_3342	><>	no	no	no reads mapping this region		MULTISPECIES: hypothetical protein [Methanosarcina], 66 aa	cytoplasmic				PDB header:ligase, Confidence: 36.0% Coverage: 18%			hypothetical protein CDS	201	67	ATG	TAA	TCATATGAATCTTAC	ATGAATCCCGGCAGAATAGAAGCTTTTGTTCTGAGCCCGGGCATCAGGATCATTAAAGGTATTGACAAAGTACATGCAGTTACGGGAGGCTTTTATGAGAATGGGCAGATATCTAATTTTATCAAGCCCACAATTGGTGAAATAAAAGAACTGGTCCTGATTATGTCGCGCCCGTGTACCGTACTGGCCGGAAAGAAATAA	MNPGRIEAFVLSPGIRIIKGIDKVHAVTGGFYENGQISNFIKPTIGEIKELVLIMSRPCTVLAGKK	NaN	4.15546	4.15546	1.22788	1.09091	1.1594	4.49	9.89	4.58	2.88	0	2.38	3.73	2.64		0		999999	0	-2.23238
NC_003901.1:586287-586487:+	NC_003901.1	586287	586487	+	MM_RS02495		MM_RS02495			no	no	no reads mapping this region										hypothetical protein CDS	201	67	TTG	TAA	ATCAAGTAAAGATTA	TTGGGATTAAGTAAAGTTAGATTGAGTTATAGAATACATAAAGGTTACGGTGGAAGAGAAACGGGTGCGCAAGAGCCTATAAAAATTAATTTGAAGGTAATACAACTCTTGAAAATCTGGACAGATAAGACAGAACAAGCAAACTTGAGTAATATCAGGCATAAACTGGCAGGAACATTATATATTATAAAGAATAAATAA	LGLSKVRLSYRIHKGYGGRETGAQEPIKINLKVIQLLKIWTDKTEQANLSNIRHKLAGTLYIIKNK	NaN	NaN	NaN	2.46237	0	1.23118	23.95	5.93	4.58	0	0	0	1.86	2.64		0		999999	0
NC_003901.1:2942103-2942303:-	NC_003901.1	2942103	2942303	-	MM_RS12800		MM_RS12795, MM_RS12805	MM_2468, MM_2469	><<	no	no	low signal		hypothetical protein DU40_11235 [Methanosarcina mazei], 66 aa	cytoplasmic				PDB header:gene regulation/transferase, Confidence: 65.7% Coverage: 21%			hypothetical protein CDS	201	67	TTG	TGA	AGGACTTTGAAAACC	TTGAAGAGAGTGATACATGAGGGAATGATTGAGAAACACATAGGGATAACTCCGGAAAGGAGTTTCCCAAAAACAGAACATTTTCTGCAATATTTAATTTTGAATGGAATGACGGACCCTGAAATGAACTGCAAAACATGCTGTAAACTTTATTATACTTTTTTATCTTTTCTTACACAGAAAGCCCTGATTTTTAGTTGA	LKRVIHEGMIEKHIGITPERSFPKTEHFLQYLILNGMTDPEMNCKTCCKLYYTFLSFLTQKALIFS	7.125	1.51031	4.31766	2.82725	2.31848	2.57287	11.97	19.77	26.35	24.46	1.68	13.09	9.32	10.55		0		999999	0	0.449057
NC_003901.1:2025609-2025809:+	NC_003901.1	2025609	2025809	+	MM_RS17830		MM_RS08725, MM_RS08730	MM_1684	<><	no	no			hypothetical protein DKM28_09145 [Methanosarcina mazei], 66 aa	cytoplasmic					A02014	BU	hypothetical protein CDS	201	67	CTG	TGA	AAGGAGGAAATTGCC	CTGGACCACGAAAAGTTAGTTGAGGTCTGTCCTGTCTGTGGGAGTTCGGATATATACTATGAGGTTGGAGGGTATGCAGGTGCGGTCTACCACTGCAAGGAGTGTGGATATGTTGGAGCTTTTGTTATTGAGGCTAATGAGGAAATGATTGAGAAGATCAAAGAGAAGTATAAAAGGGAAAGAGAGAAAGAGGAAAATTGA	LDHEKLVEVCPVCGSSDIYYEVGGYAGAVYHCKECGYVGAFVIEANEEMIEKIKEKYKREREKEEN	9.41436	22.6986	16.0565	10.0657	5.0182	7.54196	221.52	648.5	150.08	66.19	23.53	28.57	14.91	13.19		0		999999	0	-0.850072
NC_003901.1:3081434-3081634:+	NC_003901.1	3081434	3081634	+	MM_RS13415		MM_RS13410, MM_RS13420	MM_2591, MM_2592	>>>	no	no	uneven coverage		hypothetical protein [Methanosarcina mazei], 66 aa	CytoplasmicMembrane				PDB header:oxidoreductase, Confidence: 31.4% Coverage: 67%			hypothetical protein CDS	201	67	ATG	TAA	CAGAGGATGATAAAC	ATGGAAAGACCTCCAGTAAAGGAGCAGCTTCTGCATTTCATTACAGCTGTTATTGTATGCGCACTGTTGGGATACCTGTCTCATGATTTAATGAATGGAATACAAACTGGAATTTTCATTGGAATTGGATTTGTTATAGGAATGAATCTAATAGGAAAAAGGCGAAATCAGAGGGATCAGAAAGAAATCGAAAGGAAATAA	MERPPVKEQLLHFITAVIVCALLGYLSHDLMNGIQTGIFIGIGFVIGMNLIGKRRNQRDQKEIERK	12.4732	20.1042	16.2887	16.2788	9.08586	12.6823	83.82	119.62	60.72	35.98	6.72	5.95	3.73	3.96		0	deepribo-A-2	1990	1.24565e+16	-0.0574224
NC_003901.1:883963-884166:-	NC_003901.1	883963	884166	-	MM_RS03845		MM_RS03840,MM_RS03845			no	no											hypothetical protein CDS	204	68	ATG	TAA	TACATAAGATAATCA	ATGGTCATTTTTCCACCAGGTTTTTTCAGATTTCTTGTTATTATTTCAAATATATTTGAAATAAACTATATAAAATTTCCTATTTCAAATTATTTTGAAATAAGTTTGGAGCCTGTATTTCATGTCTACTGCAGATCTCCTGAAGGGTTCGAATATGAGTTTATTTATATATTTTCTGTAGCGTTTTATAGGGATGAAAATTAA	MVIFPPGFFRFLVIISNIFEINYIKFPISNYFEISLEPVFHVYCRSPEGFEYEFIYIFSVAFYRDEN	NaN	0.829787	0.829787	NaN	0	0	0	1.95	0	0	0	2.35	0	5.2		0		999999	0
NC_003901.1:2218665-2218868:-	NC_003901.1	2218665	2218868	-	MM_RS09670	MM_1867	MM_RS09665, MM_RS09675	MM_1866, MM_1868	<<<	no	no	no coverage		conserved protein [Methanosarcina mazei Go1], 67 aa	cytoplasmic				PDBTitle: solution structure of conserved hypothetical protein hp0892 from2 helicobacter pylori, Confidence: 94.9% Coverage: 94%			hypothetical protein CDS	204	68	TTG	TAA	AGCTTGTACAAATTA	TTGATCAAGGGGAAGCTTTTAAAAGAACTGCGAAAGTTAAACAAGAAGAATCATGTACTTTTCGAGGCAGTCTTCAAAAAAGCTGATGAAATGTGTATCAATCCTCAACATTACAAAAATCTCAATTATCCCTTAAATAAATATAAACGAGTACATATTGATTCTAACTTTGTACTATGTTTTTCTGTTGACGAAAAAGAGTAA	LIKGKLLKELRKLNKKNHVLFEAVFKKADEMCINPQHYKNLNYPLNKYKRVHIDSNFVLCFSVDEKE	3.56495	1.93839	2.75167	12.2717	0.409047	6.34039	23.6	20.45	22.58	4.25	6.62	10.55	1.84	10.39		0		999999	0	-0.17473
NC_003901.1:1908945-1909148:-	NC_003901.1	1908945	1909148	-	MM_RS08280		MM_RS08280			no	no	no coverage										hypothetical protein CDS	204	68	TTG	TAA	GAAGCCTTAATTTTT	TTGTTAAAAGAATTTTTATCAACATTAACCTGTTCTTTCATAATCCTGCTCCAGAATATGATTAAGCTTATTGCTGTGAGAGCCACTTATCGCGGAATTGTTCGGATGCCTGCAAAATACTTTATAATTTTATTTACAGGATATCGCCGCCAGAGATACCAGTACATTCTGGTAGAAAACCCGGACTACACAGCAAAGAAATAA	LLKEFLSTLTCSFIILLQNMIKLIAVRATYRGIVRMPAKYFIILFTGYRRQRYQYILVENPDYTAKK	0	NaN	0	NaN	NaN	NaN	0	0	2.26	0	1.66	0	0	0		0		999999	0
NC_003901.1:1093789-1093992:-	NC_003901.1	1093789	1093992	-	MM_RS04825	MM_0927	MM_RS04820, MM_RS04830	MM_0926, MM_0928	<<<	no	no	low signal		transcriptional regulator [Methanosarcina mazei], 70 aa	cytoplasmic				Fold: lambda repressor-like DNA-binding domains, Confidence: 99.7% Coverage: 97%			transcriptional regulator CDS	204	68	ATG	TAA	AATACGGTGGCTGAT	ATGAAAAACAAAATTAAAGTTTACAGGGCAATGCACGATCTTACCCAGGAAAACCTTGCTGACCGAGTTGGGGTCACAAGGCAGACAATACATGCCATTGAGAAAGGTAAGTATGACCCTTCCCTCGACCTTGCTTTCAAGCTTGCCCGGCTTTTTAACGCAAATATCGAAGACATCTTTCTCTATGAGGAAAAAGGGAAGTAA	MKNKIKVYRAMHDLTQENLADRVGVTRQTIHAIEKGKYDPSLDLAFKLARLFNANIEDIFLYEEKGK	NaN	2.90483	2.90483	NaN	7.08846	7.08846	23.6	20.45	30.48	36.86	0	7.04	0	5.2		0		999999	0	0.730582
NC_003901.1:2719016-2719222:-	NC_003901.1	2719016	2719222	-	MM_RS11820		MM_RS11815, MM_RS11825	MM_2279, MM_2280	<<<	no	no	low signal		hypothetical protein MSMAS_2415 [Methanosarcina mazei S-6], 68 aa	cytoplasmic							hypothetical protein CDS	207	69	GTG	TAA	TGAAGTAAAGAGCCT	GTGGAAAAGAGTTTAAAAACATTAAATATGGTTTTTTCGGAAATAATGATGGTTTTTCACTTTCCAGACTATTTCAGGTCAAGAGCTCAGGCAAAAATGTTTTATAAAGACTCGGCACTTTATAATGAAAATTCTAAGAAAATTTTCGGGTATTCTAAAAAGTGCATGAGGATTTTCAGGACAACTTTTTTTATGATAACCTCATAA	VEKSLKTLNMVFSEIMMVFHFPDYFRSRAQAKMFYKDSALYNENSKKIFGYSKKCMRIFRTTFFMITS	0.762905	2.90909	1.836	0.337983	0.444605	0.391294	8.72	13.44	24.47	15.37	11.43	4.62	72.4	34.57		0		999999	0	-1.5825
NC_003901.1:2466426-2466632:-	NC_003901.1	2466426	2466632	-	MM_RS10735		MM_RS10730, MM_RS10740	MM_2070, MM_2071	<<<	no	no	low signal		hypothetical protein [Methanosarcina mazei], 68 aa	cytoplasmic				PDB header:hydrolase Chain: A: PDB Molecule:glycogen debranching enzyme; Confidence: 16.1% Coverage: 32%			hypothetical protein CDS	207	69	TTG	TAG	AAAATAAGCTGCAGC	TTGATAGTAAAAAACGCAGTCGATAAAGATACTAAAAAGGTAAATATGGCTACGGGAAAACCCTCGCCCTTCAGGCATTTAAAGTATGGTTCAGGCATTCGTTTTTCCATAATACAGATGTATATATTTCAAGAAAATAGCCACTGGAAAGAGATAGAAAAACCCGAAATGCCCGCGATTCTTATAAATGCAGGAGACATAAAATAG	LIVKNAVDKDTKKVNMATGKPSPFRHLKYGSGIRFSIIQMYIFQENSHWKEIEKPEMPAILINAGDIK	3.11963	2.25464	2.68713	0.860221	0.623884	0.742052	10.17	18.24	15.57	5.59	3.26	8.09	18.1	8.96		0		999999	0	-1.50579
NC_003901.1:3176202-3176408:+	NC_003901.1	3176202	3176408	+	MM_RS13770		MM_RS13765,MM_RS13775	MM_2657, MM_2658	>>>	no	no	low signal		hypothetical protein DU31_07380 [Methanosarcina mazei], 83 aa	unknown				Fold: Virus attachment protein globular domain, Confidence: 13.8% Coverage: 44%			hypothetical protein CDS	207	69	ATG	TAA	TGCCTGAAGAGAAAA	ATGAATAAGAGAAAAATGAATAAGAGAAAAATGAATAAGAGAAAAATGAATAAGAGAAAAATGAATAAGAGAAAAATGAATAAGAGAAAAATGAATAATTGTAAATTAAAAGTCACTCTCATCCGATTTCAGGGATTGATTAAAATTCTCGTATCAGCCACTGTCATGATACAGCTTTCTGGAACTTTTCAGCCAGATCGGAATTAA	MNKRKMNKRKMNKRKMNKRKMNKRKMNKRKMNNCKLKVTLIRFQGLIKILVSATVMIQLSGTFQPDRN	2.67075	5.54113	4.10594	3.0732	1.27344	2.17332	17.44	38.4	22.25	9.78	6.53	6.93	7.24	7.68		0		999999	0	-0.702776
NC_003901.1:3888696-3888902:-	NC_003901.1	3888696	3888902	-	MM_RS16640	MM_3200	MM_RS16640			no	no	no reads mapping this region										hypothetical protein CDS	207	69	ATG	TAG	GAAAGAGGGCTTAAA	ATGGTTGAAATCGAATTGGGATTGATAAATAGATTTGAGATGGTAAATAAAATTGAGATGGTAAATAAAATTGAGATGGTAAATAAAATTGAGATGGTAAATAAAATTGAGATGGTAAATAAAATTGAGATGGTAAATAAAATTGAGATGGTAAATAAAATTGAGATGGTAAATAAAAGTGAGATTGGTATTTTCAAGAATGATTAG	MVEIELGLINRFEMVNKIEMVNKIEMVNKIEMVNKIEMVNKIEMVNKIEMVNKIEMVNKSEIGIFKND	NaN	NaN	NaN	NaN	NaN	NaN	4.36	3.84	2.22	1.4	0	0	0	0		0		999999	0
NC_003901.1:2006954-2007160:-	NC_003901.1	2006954	2007160	-	MM_RS08665	MM_1674	MM_RS08660, MM_RS08670	MM_1673	<<<	no	no			hypothetical protein MM_1674 [Methanosarcina mazei Go1], 71 aa	cytoplasmic							hypothetical protein CDS	207	69	ATG	TAA	CAGTAGGTGGAATAT	ATGAAACAGAATGAGGTATATTTCAGGCAGTTTGACAGCGCAATAGGTTATGATGGTGCTGTAATTCACGGGGGAAACAGCGTTGAAGTTCGGATAATGAGATGTCTGAGCTCGCTTGGATTTTTCCTGTACGTGTTCCTGGCATCATTGCCAATAGCTTACGTACTGATAAAAATATCCTCAATGATCTTTGGAAAAATAATGTAA	MKQNEVYFRQFDSAIGYDGAVIHGGNSVEVRIMRCLSSLGFFLYVFLASLPIAYVLIKISSMIFGKIM	2.67075	1.78684	2.22879	2.13976	0.446136	1.29295	34.88	68.15	104.57	90.82	13.06	38.14	48.87	203.57		0	deepribo-A-2 deepribo-B-1 deepribo-B-2	2080	11564612	-1.1753
NC_003901.1:3786788-3786997:+	NC_003901.1	3786788	3786997	+	MM_RS16205	MM_3114	MM_RS16200, MM_RS16210	MM_3113, MM_3115	<>>	no	no	looks like an sRNA to me		Hypothetical protein MmTuc01_3207 [Methanosarcina mazei Tuc01], 72 aa	CytoplasmicMembrane							hypothetical protein CDS	210	70	ATG	TGA	AAAAAGACGAGTTCT	ATGAACTATTGTAAAAGAACACATGGAGTTCCCGCCTTATTTTCTTTTTTCGTGCCCGGTCTGGGGCAGCTTGTAAAAGGAGATCTTTTCAAGGCACTTTGCATCTGGATAGCCTTTGCGGTTACCGGAGCCATACATATCATCAGGACCGGATTTTTAATATGGACAATTATATGGATCTGGCAGCTCTATGATGCGTATAATGCCTGA	MNYCKRTHGVPALFSFFVPGLGQLVKGDLFKALCIWIAFAVTGAIHIIRTGFLIWTIIWIWQLYDAYNA	0.57238	0.638983	0.605681	0.21898	0.115377	0.167178	12.89	28.39	33.99	17.91	22.52	44.43	155.22	155.23		0		999999	0	-1.68694
NC_003901.1:3522093-3522302:-	NC_003901.1	3522093	3522302	-	MM_RS15200		MM_RS15200			no	no	no coverage										hypothetical protein CDS	210	70	ATG	TAA	CCCTAAAATCCATAC	ATGAGGAATAAGTTTAGAGATGTCCGAAAAAGGCAAATCAGAATTTTCGGTTTTGATACAGTGTTATTGAGGCTTATTTACGGAAATAATGCCCTAATATGGCTCCAGGGTCTGAGCCCGAATGATGAAATTTACATAAGAATCAGGCCTTCAACAGGACATTCAGAAAAAGACATTGTAAATGACTTTTTCTCTTCGGTACATGTTTAA	MRNKFRDVRKRQIRIFGFDTVLLRLIYGNNALIWLQGLSPNDEIYIRIRPSTGHSEKDIVNDFFSSVHV	NaN	0.828947	0.828947	NaN	0.364116	0.364116	2.87	1.89	0	1.38	0	2.28	0	3.79		0		999999	0	-1.74905
NC_003901.1:1037063-1037272:+	NC_003901.1	1037063	1037272	+	MM_RS04585	MM_0879	MM_RS04580, MM_RS04590	MM_0877, MM_0880	>>>	no	no	low signal		hypothetical protein [Methanosarcina mazei], 69 aa	cytoplasmic				PDB header:biosynthetic protein Chain: D: PDB Molecule:de novo designed receptor transmembrane domain promp c2.1; Confidence: 53.0% Coverage: 35%			hypothetical protein CDS	210	70	ATG	TAG	TTATTTGGTGATAAC	ATGGAAAGAAAACAGATATTAAGGATTTTAATTCCAGTTTTCACGGTTATTGCTATGACCGTACTTGCTCAAGTTATATCACAAAAACTCGGAGAAGCAGTATCTAAAAATGGAGTACATGACTATCCATTAATAACAATATCACTGATTGGATTTTTTCTTTTTGGGTTTTTTGCCTACTGGATTCTTGTTAAGTTAGGAATTGACTAG	MERKQILRILIPVFTVIAMTVLAQVISQKLGEAVSKNGVHDYPLITISLIGFFLFGFFAYWILVKLGID	3.33696	5.81053	4.57374	2.76471	0.544554	1.65463	21.49	33.12	19.74	2.75	6.44	5.7	7.14	5.05		0		999999	0	-1.09919
NC_003901.1:2370712-2370921:-	NC_003901.1	2370712	2370921	-	MM_RS10330	MM_1992	MM_RS10325, MM_RS10335	MM_1993	><<	no	no	low signal		hypothetical protein MM_1992 [Methanosarcina mazei Go1], 69 aa	cytoplasmic				Fold: DNA/RNA-binding 3-helical bundle, Confidence: 11.9% Coverage: 16%			hypothetical protein CDS	210	70	TTG	TAA	TAATCAGGCAAGAAA	TTGAAACCGTTTTATCCGGGATGGAGAATCTCTCCTCCGTCAGGCCGCAGCTATTGTGAAAGCAAAACATATTTTCGTGCAGACCTGTCTCACCCGTGCAGGAGGGGTTATAACTGCATTATCTTGATCGTCACAGCCGGCGAAGAAAAGAGGTCTTCCCTAAAATATGAAAGAGGGATTTGCTCGGAAAAAGCCAAAGTGCAAAGCTAA	LKPFYPGWRISPPSGRSYCESKTYFRADLSHPCRRGYNCIILIVTAGEEKRSSLKYERGICSEKAKVQS	8.90062	1.42409	5.16236	3.07283	1.81866	2.44575	14.33	11.35	10.97	20.66	1.61	7.97	3.57	11.36		0		999999	0	-0.100912
NC_003901.1:305497-305706:+	NC_003901.1	305497	305706	+	MM_RS01240	MM_0224	MM_RS01235, MM_RS01245	MM_0223, MM_0225	<>>	no	no	low signal		molybdopterin-binding protein [Methanosarcina mazei], 69 aa	cytoplasmic				Fold: OB-fold Superfamily: MOP-like Family: BiMOP, duplicated molybdate-binding domain, Confidence: 99.8% Coverage: 96%			transporter CDS	210	70	ATG	TGA	AATATGGGGAATAAG	ATGAAAATAAGCGCGCGCAATATCCTTAAAGGCAAAATCAAGAGCATAACACACGGATCGGTTAATTCGGAAATCGTGGTCGAACTTCCGGGAGGTACCGAGATTACTTCGATCATAACAAAAAACTCGGCTGAAAAGCTGGGTTTAAAAGAAGGGCATGATGTCTATGCAGTAATTAAAGCCTCAAGCGTCATGTTAGCCTCAGACTGA	MKISARNILKGKIKSITHGSVNSEIVVELPGGTEITSIITKNSAEKLGLKEGHDVYAVIKASSVMLASD	6.22981	16.1842	11.207	9.21569	25.1429	17.1793	10.03	36.9	32.9	31.68	1.61	2.28	3.57	1.26		0		999999	0	0.553675
NC_003901.1:2869821-2870030:-	NC_003901.1	2869821	2870030	-	MM_RS12490	MM_2408	MM_RS12485, MM_RS12495	MM_2407, MM_2409	><>	no	no	uneven coverage		hypothetical protein [Methanosarcina mazei], 69 aa	cytoplasmic							hypothetical protein CDS	210	70	ATG	TAA	GTATAATACAACCGC	ATGTCCTCAGAGTCGCAAAGGGATGAGGATATCTTCGAATCCCAGTTTATAGATAAGTACCTCAGCGAATATGCGAGCATTTCTTCAATCGTACGCGAGGCGCTTCTCTTTGAGCTTCTTGCGACTGTGGGAGGAGTCGTTGCAGGAATAATTCTTTCAGGAATTAGGCAGACTAAGCTTTCAAATAAAACGAAGTCTCGAAGTCTGTAA	MSSESQRDEDIFESQFIDKYLSEYASISSIVREALLFELLATVGGVVAGIILSGIRQTKLSNKTKSRSL	2.18531	2.17645	2.18088	2.51668	0.755562	1.63612	38.68	71.91	94.3	49.58	17.7	33.04	37.47	65.62		0	deepribo-A-2 deepribo-B-1	2996	0.20366842	-0.459659
NC_003901.1:3802312-3802521:+	NC_003901.1	3802312	3802521	+	MM_RS16280	MM_3129	MM_RS16275, MM_RS16285	MM_3128, MM_3130	>><	no	no			DUF2795 domain-containing protein [Methanosarcina mazei], 69 aa	cytoplasmic				PDB header:protein binding, Confidence: 53.0% Coverage: 33%	A02028	BU	DUF2795 domain-containing protein CDS	210	70	ATG	TAA	AAAGGGGGAAACGTC	ATGGAAACTGGAAGTAGTGCACAGGCCGCTCCTGCGGAAATGCAGAAAGTGTTAAAAAATGTGAATTATCCTGTAAAAAAGGGTGAGCTTATCGCGCATGTAAGGAAGAGCGGTGCAATGAACATTATGTTGCTGCAGAAACTTGGTATGCTTAAGGACAAGGAATATGCCAGCGCTGATGAAGTTCTCGAAGCGATTATAAGAATATAA	METGSSAQAAPAEMQKVLKNVNYPVKKGELIAHVRKSGAMNIMLLQKLGMLKDKEYASADEVLEAIIRI	11.1211	10.5132	10.8171	23.2343	3.92868	13.5815	35.81	71.91	207.25	49.58	3.22	6.84	8.92	12.62		0		999999	0	0.265092
NC_003901.1:70675-70887:-	NC_003901.1	70675	70887	-	MM_RS17640	MM_0053	MM_RS17640			no	no	no reads mapping this region										hypothetical protein CDS	213	71	TTG	TGA	TGACTATTTCCAACT	TTGTTTTTTGTTTCACTTCCTTTCATAAGCAAAATAAAAAACACACATGATATTCTTGGAATAACATGCCCAAAAAATGAAAGTCTTTTTCACTTAGCTTTTTTGATAATAGAACTCCATCATTACCTTTGGACAGGAAGGTTGTTTTTACTTTGGTTCTCCGAAGCCGTCAAAAAACTAACCATTGAATTGCCATCGAAGGCCCAGATGTGA	LFFVSLPFISKIKNTHDILGITCPKNESLFHLAFLIIELHHYLWTGRLFLLWFSEAVKKLTIELPSKAQM	0	0	0	NaN	0	0	0	0	0	0	3.17	1.12	0	3.73		0		999999	0
NC_003901.1:172147-172359:-	NC_003901.1	172147	172359	-	MM_RS00735		MM_RS00735			no	no	no reads mapping this region										hypothetical protein CDS	213	71	ATG	TAA	AGGGTTTTCTTACAG	ATGTTCTCGATATGGTTCTCATCGGTATTTTTCCTGGTTACCGAGATTATTGATTCCACTAATAAAGTCGATAACGCGTGGTTGGATCTAATGTTAAATCTAAAACCTGAAGCTGAAAGGCCCACATTGTTAATGACTGCTATAAAAGGAAGACCTCGCAGAAAATTGATCTCACAGAAAACTGATATTGCGAAAGTAAACTTAGAAAAGTAA	MFSIWFSSVFFLVTEIIDSTNKVDNAWLDLMLNLKPEAERPTLLMTAIKGRPRRKLISQKTDIAKVNLEK	4.44025	NaN	4.44025	NaN	2.19355	2.19355	7.06	0.93	2.16	2.72	1.59	0	0	1.24		0		999999	0
NC_003901.1:1767043-1767255:-	NC_003901.1	1767043	1767255	-	MM_RS17490	MM_1482	MM_RS17490			no	no	no coverage										hypothetical protein CDS	213	71	ATG	TGA	GCAGGGCTCTACGGA	ATGCATGACGCCGGCTTGCTGACAGGTGTACAACTTGTAGTTGCAGCAATTACCCTAACCCTCTTTATGCTCTGCATTGCCCAGTTTATGATGACAGTAAAGGAGAGAGGATTTAAAATGGCACTTGCAATCTCGGGGTTCATTTTCCCCTCTGCCCTCCTTGCAGGCTTTATCGTAAATACCCTGATGACAGCTCTGAGGGTGAAACTATGA	MHDAGLLTGVQLVVAAITLTLFMLCIAQFMMTVKERGFKMALAISGFIFPSALLAGFIVNTLMTALRVKL	NaN	12.4911	12.4911	NaN	3.28226	3.28226	15.54	13.99	7.57	4.07	0	1.12	0	1.24		0		999999	0
NC_003901.1:2306647-2306859:-	NC_003901.1	2306647	2306859	-	MM_RS17865		MM_RS17865			no	no	no coverage										hypothetical protein CDS	213	71	AGC	TTC	AGCTTCTTCTTCAGT	AGCTTCTTCTTCAACTACTTCTTCTTCGGCTACTTCTTCTTCGGCTACTTCTTCTTCAGCTACTTCTTCTTCAGCTACTTCTTCTTCAGCAGGTACTTCTTCTTCGGTAGCTTCTTCAGCTACTTCTTCTTCAGCAGGTACTTCTTCTTCGGTAGCTTCTTCAGCTACTTCTTCTTCAGCAGGTACTTCTTCTTCAGCAGGTACTTCTTCTTC	SFFFNYFFFGYFFFGYFFFSYFFFSYFFFSRYFFFGSFFSYFFFSRYFFFGSFFSYFFFSRYFFFSRYFFF	NaN	NaN	NaN	NaN	NaN	NaN	0	0	5.41	1.36	0	0	0	0		0		999999	0
NC_003901.1:516076-516288:-	NC_003901.1	516076	516288	-	MM_RS02185	MM_0404	MM_RS02180,MM_RS02190	MM_0403, MM_0405	><<	no	no	low signal		hypothetical protein [Methanosarcina mazei], 70 aa	unknown							hypothetical protein CDS	213	71	ATG	TAG	CTGCCTGTATGGTGG	ATGGAAGTTAAGGAAGAAGTAAGTGCCAAAATGGGTTTTGCTGTCGTTAGCAACAACACTACTTCTGTAATTGATGCGACTACAAACACTGTTACAGCCACAGTGCCTGTAGGACTTGCTCATTTAGGAACAACTTTCGGCAAAGCCAAAAAAGTGATTGGAAAAAATCGAAATAAAAAAGATGACTGGTTAAACTTTAAATCAGGTTTTTAG	MEVKEEVSAKMGFAVVSNNTTSVIDATTNTVTATVPVGLAHLGTTFGKAKKVIGKNRNKKDDWLNFKSGF	23.0943	2.82458	12.9595	6.93826	2.86439	4.90133	36.72	31.72	85.41	57.03	1.59	11.23	12.31	19.91		0	deepribo-B-1 deepribo-B-2	4702	-14686443	-0.140708
							LÒ
[truncated: 14 more columns]
