# Supplementary material for: Uncovering the small proteome of Methanosarcina mazei using Ribo-seq and peptidomics under different nitrogen conditions
Source: Nat Commun. 2024 Oct 6;15:8659. doi: 10.1038/s41467-024-53008-8 (PMC11456600; doi:10.1038/s41467-024-53008-8)
Supplement: Supplementary file 8 — Supplementary Data 5 [file 41467_2024_53008_MOESM8_ESM.xlsx]

## Sheet: Unannotated small ORFs
Name	identifier	Genome	Source	Feature	Start	Stop	Strand	Pred_value	Pred_rank	manual curation_Ribo-seq	comments	orientation	genomic context	proteomics (1st round analysis)	Proteomics 2nd round	proteomics ID	Westernblot	BlastP	PSORTb	SignalP-6.0	TMHMM	Phyre2	new annotation	Length	Codon_count	Start_codon	Stop_codon	Nucleotide_seq	Aminoacid_seq
sORF_006	NC_003901.1:12435-12590:+	NC_003901.1	deepribo	CDS	12435	12590	+	19879854	1270	yes	downregulated in N-	<>>	intergenic	yes	TD, BU	A01453	yes, sORF_06	hypothetical protein [Methanosarcina], 51aa	cytoplasmic	other	inside	dna binding protein	MM_RS18865	156	52	ATG	TAA	ATGGAGTATGTAAGAAAAACCTGTCCAATTTGTGGAAGTGAGTTTGTAGTCTTAAAAAAAGTGGAAGAAAAAGCAATATACTGCACACTTGAATGTCTTTCAGCAGCTCAGGGAAAAGTCAAGAAAGATAAAGTTTCTTCCGTGGCGTCTGCATAA	MEYVRKTCPICGSEFVVLKKVEEKAIYCTLECLSAAQGKVKKDKVSSVASA
sORF_018	NC_003901.1:17484-17540:+	NC_003901.1	deepribo	CDS	17484	17540	+	-35902166	13460	yes		<>>	in 5' UTR					no	Extracellular	other	inside	too short	not present	57	19	TTG	TAA	TTGATAAATAAAGAGACGTATAATAATCTGCCATTAAAAACCAATTTTTGTTTTTAA	LINKETYNNLPLKTNFCF
sORF_018	NC_003901.1:18202-18237:+	NC_003901.1	deepribo	CDS	18202	18237	+	-8026542	26455	yes	on MM_3373	>>>	on sRNA					no	unknown	other	inside	too short	not present	36	12	GTG	TAA	GTGTTGAAAATAAAGAGACGTATGATCTGTTATTAA	VLKIKRRMICY
sORF_019	NC_003901.1:71063-71227:-	NC_003901.1	deepribo	CDS	71063	71227	-	-17597134	5320	yes		<<>	intergenic					hypothetical protein MCM1_0507 [Methanosarcina barkeri CM1], 62aa, 69% identity	CytoplasmicMembrane	other	TMhelix 28-50	electron transport	not present	165	55	ATG	TAA	ATGGCAGACTTTCTTGGGAATTTCCTATCCGCTTTGAAACAGAATATTCCATATTTAAAAGACCGCGACGTAAATTCTGAAATAATGCTGGGAATATTGATGCATTTATTCCTGGTCGTTTGCTTTATCGGTTTATTTGGTTTGTTAGTAATGAAGTTTATGTAA	MADFLGNFLSALKQNIPYLKDRDVNSEIMLGILMHLFLVVCFIGLFGLLVMKFM
sORF_020	NC_003901.1:103496-103612:+	NC_003901.1	deepribo	CDS	103496	103612	+	-23757985	7242	yes		>><	in operon					no	unknown	other	outside	ribosome	not present	117	39	GTG	TAA	GTGAGGTGTTTAAAGCGCCTCCTTTTTTCCTCCAATTTCCTCCCTTTTTCCTCCAATTTCTCCCCTTTTTCCCCTAATTCCCTTATCCCTCCCTTAAATTCCTTATTTTTCCTTTAA	VRCLKRLLFSSNFLPFSSNFSPFSPNSLIPPLNSLFFL
sORF_021	NC_003901.1:111156-111212:-	NC_003901.1	deepribo	CDS	111156	111212	-	-55617085	23033	yes		<<<	intergenic					no	unknown	other	outside	too short	not present	57	19	TTG	TGA	TTGTTCCCGCCAGTAGGGGCTGGCAGGTGTGATTTCATCACGGATCCGGAGAATTGA	LFPPVGAGRCDFITDPEN
sORF_022	NC_003901.1:146234-146368:-	NC_003901.1	deepribo	CDS	146234	146368	-	11324795	2094	yes		><>	antisense	yes	TD	A01479		hypothetical protein [Methanosarcina mazei], 49aa	Extracellular	other	inside	de novo protein	MM_RS19370	135	45	ATG	TAA	ATGGCAATGTCTAAAAAAGATATGGATAAGAAAAAGGCAGCTAAGAAAGAAAAGATGCAGGAGCTGGAAAAAATGGCTTCCGCAGGCAGCAAGGACGCAAAGAAGAAGCTGGCAAAGGAAATGAAGAAAAAATAA	MAMSKKDMDKKKAAKKEKMQELEKMASAGSKDAKKKLAKEMKKK
sORF_023	NC_003901.1:146389-146448:-	NC_003901.1	deepribo	CDS	146389	146448	-	-4082151	16295	yes		><<	antisense					no	Extracellular	other	outside	too short	not present	60	20	GTG	TAA	GTGGTATCTGCTGGGGTACTGAACTGGCATCGTACCTTGCGGATATTTCTGTTTCATTAA	VVSAGVLNWHRTLRIFLFH
sORF_024	NC_003901.1:146483-146533:-	NC_003901.1	deepribo	CDS	146483	146533	-	-5005254	21023	yes	on sRNA009	><<	on sRNA					no	Extracellular	other	outside	too short	not present	51	17	ATG	TGA	ATGACTCCGGAACTTTATAAAAACGTCAGTTTCCCTTTCTCGGGAAACTGA	MTPELYKNVSFPFSGN
sORF_025	NC_003901.1:156074-156247:+	NC_003901.1	deepribo	CDS	156074	156247	+	0.113187	3075	yes	low expression	>><	antisense					no	unknown	other	outside	hydrolase	not present	174	58	ATG	TGA	ATGCCACCAACTTTCCTCACGTCCAGGCCTGCACCTGTGATGTTCTTAAGGAGCTCGAAAGCATTGCCCGAAATCATAATAGATTTTACAGGCTTATCCAGGGCTCCGTCTTTGATTGTAAAGGCATTTCTGGCTTCTACGGAAAAGTCCCCGGAAATCGAGTTTGCGGTATGA	MPPTFLTSRPAPVMFLRSSKALPEIIIDFTGLSRAPSLIVKAFLASTEKSPEIEFAV
sORF_026	NC_003901.1:169998-170099:-	NC_003901.1	deepribo	CDS	169998	170099	-	-2281888	6910	yes		<<>	intergenic					no	cytoplasmic	other	outside	transport protein	not present	102	34	ATG	TAA	ATGGAGAGCCGGGCAGAGAGCTATTTTATGAAAAACTCAATAATAGGGACGGCTAATTATCTGTTTCTCCATATTCACCGGGGGAATTTCCAATATCTTTAA	MESRAESYFMKNSIIGTANYLFLHIHRGNFQYL
sORF_014	NC_003901.1:171521-171649:+	NC_003901.1	deepribo	CDS	171521	171649	+	12767342	1958	yes	upregulated in N-	>>>	in operon	yes	TD, BU	A01471	yes, sORF_14	hypothetical protein [Methanosarcina], 42aa	cytoplasmic	other	inside	ligase	MM_RS19375	129	43	ATG	TGA	ATGACAGGAAAGTTCCAGAAAAGAAATGCAGAAAGGAAAGGCGTTAGAAAAGAATATGAACTGGAGCAGAAGTTAATAAAGGAAATCGTAGACGAAATTCAGGTAAGCGGCGGTGGAACACTAGAGTGA	MTGKFQKRNAERKGVRKEYELEQKLIKEIVDEIQVSGGGTLE
sORF_027	NC_003901.1:173137-173199:-	NC_003901.1	deepribo	CDS	173137	173199	-	-21539173	6465	yes		<<<	in 5' UTR					no	unknown	other	outside	too short	not present	63	21	TTG	TAA	TTGAAGTCGGAATTAGCTTTAACAGGTGATTATGAAAGCTACCTTTTAAGGTCTGAATTATAA	LKSELALTGDYESYLLRSEL
sORF_028	NC_003901.1:173244-173279:-	NC_003901.1	deepribo	CDS	173244	173279	-	-57701845	23621	yes		<<<	in 5' UTR					no	Extracellular	other	inside	too short	not present	36	12	GTG	TAA	GTGAAAAAACGCTTTTTATTTCATTCAAAGTTTTAA	VKKRFLFHSKF
sORF_029	NC_003901.1:173322-173405:-	NC_003901.1	ORF finder	CDS	173405	173322	-			yes		<<<	in 5' UTR					no	unknown	other	inside	too short	not present	84	28	CTG	TAA	CTGAACCGGTACGTATTTTCCCATCAATTTCACAAAACGGTTCTCTGGTGGTCGGTTATGAAAATGTACTGTATTTGTTTTTAA	MNRYVFSHQFHKTVLWWSVMKMYCICF
sORF_030	NC_003901.1:191250-191372:+	NC_003901.1	deepribo	CDS	191250	191372	+	-1856166	5571	yes	on MM_3378	<><	on sRNA					no	unknown	other	inside	Nucleocapsid protein dimerization domain	not present	123	41	ATG	TAA	ATGGTGCTTACAAATAAAGAGCATGGCACTTGCAGGCAGGCTTCTCAAAGTTGTCCAGACTCTGAAGCTTGTCTGTTTACTACACTTTTCTATTATGGTTGTACTTCAAAGAGTTTTATTTAA	MVLTNKEHGTCRQASQSCPDSEACLFTTLFYYGCTSKSFI
sORF_012	NC_003901.1:207535-207699:+	NC_003901.1	deepribo	CDS	207535	207699	+	22418365	986	yes	on sRNA015	>><	on sRNA	yes	TD, BU	A01463	no, sORF_12	hypothetical protein AWU58_1890 [Methanohalophilus sp. T328-1], 52aa	cytoplasmic	other	inside	transferase/dna	not present	165	55	ATG	TGA	ATGGCGTCGAGATATCTGGAACAAAACTGTTTACATATATCAGACCCGGTTGCTATTAATAAGCTTCATTCTCTATTTGAAAAGAATGAAAAATCCAAACCTCCTGAATCTCGATATAGGAAATCCGAGGAAGAGGTAATCGAATTCTTAACTAAAAAATTTTGA	MASRYLEQNCLHISDPVAINKLHSLFEKNEKSKPPESRYRKSEEEVIEFLTKKF
sORF_031	NC_003901.1:248909-248956:+	NC_003901.1	deepribo	CDS	248909	248956	+	-3626639	13659	yes	antisense to spRNA03	>>>	antisense					no	cytoplasmic	other	inside	too short	not present	48	16	ATG	TGA	ATGCAACAGGATGAAGAGAGAAGTGGAAAAATTGAGAAGTATTTTTGA	MQQDEERSGKIEKYF
sORF_032	NC_003901.1:248994-249047:-	NC_003901.1	deepribo	CDS	248994	249047	-	-31466672	10978	yes	on spRNA03	><>	on sRNA					no	Unknown (This protein may have multiple localization sites.)	other	inside	too short	not present	54	18	ATG	TAA	ATGCGAACAGACCTGCAAGACCCGCAAAAAACGTTAATATGCGGGTCAAACTAA	MRTDLQDPQKTLICGSN
sORF_033	NC_003901.1:257783-257929:-	NC_003901.1	deepribo	CDS	257783	257929	-	-3472861	12777	yes		<<>	intergenic					hypothetical protein [Methanosarcina mazei], 66aa	unknown	other	outside	de novo protein	MM_RS01025	147	49	TTG	TGA	TTGACTATCAGGAGCCTGTGGCTGTCGGCAGATGGGATGGGGCCCCAGTCCGGAAATGCTAAGAGGCTCAGAGATTTTTGTATTGCATGGAGAAGGTTGCGCTGGAGCGATTCCTGTGGCAGTTCGGAACTGCGCAGAAGCGCCTGA	LTIRSLWLSADGMGPQSGNAKRLRDFCIAWRRLRWSDSCGSSELRRSA
sORF_034	NC_003901.1:281442-281600:+	NC_003901.1	deepribo	CDS	281442	281600	+	0.29621	2894	yes		>>>	intergenic	yes	TD, BU	A01618		hypothetical protein AWU58_1890 [Methanohalophilus sp. T328-1], 52aa, 78%	unknown	other	inside	replication	not present	159	53	ATG	TAA	ATGGCTTCAAGATATCTGGAACAGAACTCTTTACATATATCAGACCCTGTTGCCATTAATAAGTTACATTCCTTATTTGAAAAAAATGAAAAATCCAAACCTCCTGTCTCTCGATATAGAAAGTCCGAGAAGGAAGTAATGGACTTCTTAAAAAGCTAA	MASRYLEQNSLHISDPVAINKLHSLFEKNEKSKPPVSRYRKSEKEVMDFLKS
sORF_035	NC_003901.1:336224-336355:-	NC_003901.1	deepribo	CDS	336224	336355	-	0.822628	2426	yes		><<	antisense					no	CytoplasmicMembrane	other	TMhelix 23-42	hydrolase	not present	132	44	ATG	TAA	ATGAGCGGGTTGGGGAGTATGAATTGGGGGTGTTGGGGGGTTGGGGTTATCTTACAAAAGAGAGACCCGCTCACATATTACATCATGCTAATCTCTTATAAATATATTTTGCTTGTATGTATTCTTGCTTAA	MSGLGSMNWGCWGVGVILQKRDPLTYYIMLISYKYILLVCILA
sORF_036	NC_003901.1:336282-336398:+	NC_003901.1	deepribo	CDS	336282	336398	+	-12658414	4378	yes	on sRNA021	>><	on sRNA					no	unknown	other	outside	membrane protein	not present	117	39	GTG	TAA	GTGAGCGGGTCTCTCTTTTGTAAGATAACCCCAACCCCCCAACACCCCCAATTCATACTCCCCAACCCGCTCATACTAATTCTTAAATCAGCTTTATTCAGTCTACTACCTTCATAA	VSGSLFCKITPTPQHPQFILPNPLILILKSALFSLLPS
sORF_037	NC_003901.1:336729-336857:+	NC_003901.1	deepribo	CDS	336729	336857	+	-0.731917	3818	yes	on sRNA022	<><	on sRNA					no	unknown	other	outside	hydrolase	not present	129	43	GTG	TAA	GTGAGCGGGTCTCTTTTCCATAGTATAACCCCCAAACCCATATCCCCCAACTATTCCCCCCAACTATTCCCCAAACTCCCCAAACCCGCTCACAACTTTTCTAACGGCTTTTTTCTCAACTTTGTTTAA	VSGSLFHSITPKPISPNYSPQLFPKLPKPAHNFSNGFFLNFV
sORF_038	NC_003901.1:347404-347457:+	NC_003901.1	ORF finder	CDS	347404	347457	+			yes	on sRNA023	<>>	on sRNA					no	Extracellular	other	inside	too short	not present	54	18	CTG	TAG	CTGCCCCTAACTACACATTTACAAGATCACACCAACACCCGCCACAACATCTAG	MPLTTHLQDHTNTRHNI
sORF_039	NC_003901.1:347998-348069:-	NC_003901.1	deepribo	CDS	347998	348069	-	-35013	12962	yes		<<>	intergenic					no	cytoplasmic	other	outside	too short	not present	72	24	GTG	TAG	GTGTATGTCCCGGAAAACTGTGGATTCGCTCAATCTTTCATGAACCCTTTACGAACCCCATCAGGAGAATAG	VYVPENCGFAQSFMNPLRTPSGE
sORF_040	NC_003901.1:350856-350906:-	NC_003901.1	deepribo	CDS	350856	350906	-	-431124	17612	yes		><<	intergenic					no	unknown	other	outside	too short	not present	51	17	ATG	TGA	ATGGTCTTCTTCCGGTTAACAGGATTCCGTTATTATGCCGGAATCTCCTGA	MVFFRLTGFRYYAGIS
sORF_041	NC_003901.1:356554-356601:-	NC_003901.1	deepribo	CDS	356554	356601	-	-29148965	9732	yes		<<<	in 5' UTR					no	unknown	other	inside	too short	not present	48	16	ATG	TAA	ATGGGTATTCAAGGGGGCAGGGGATGTCATCTGAAAAGTAAAAAGTAA	MGIQGGRGCHLKSKK
sORF_042	NC_003901.1:359127-359225:+	NC_003901.1	deepribo	CDS	359127	359225	+	0.420004	2772	yes		<><	in operon					hypothetical protein [Methanosarcina mazei], 42aa	unknown	other	inside	ribosome	overlapping with MM_RS19390	99	33	ATG	TGA	ATGAAACGTGAGAAAATGAATATGAAGAAAAGAAAATGTGAAAAAAGGAATATGAAAAAATTAAACGTGAGAAAAGGGGATGAAGAAGGTGAAATATGA	MKREKMNMKKRKCEKRNMKKLNVRKGDEEGEI
sORF_043	NC_003901.1:359187-359318:-	NC_003901.1	deepribo	CDS	359187	359318	-	-17804219	5377	yes		><<	in operon					hypothetical protein DU31_02065 [Methanosarcina mazei], 117aa	unknown	other	TMhelix 12-34	protein binding	not present	132	44	ATG	TAA	ATGACCCGTGTGGATTTAATTTCAGATCCACACTTTTATATCTCTGCTCTCTGTTCTGTTTCATATTTTACCTTCTTTCCAAATTTCTTTTTTTCATATTTCACCTTCTTCATCCCCTTTTCTCACGTTTAA	MTRVDLISDPHFYISALCSVSYFTFFPNFFFSYFTFFIPFSHV
sORF_044	NC_003901.1:359206-359283:+	NC_003901.1	deepribo	CDS	359206	359283	+	-12117708	4313	yes		<><	in operon					no	cytoplasmic	other	inside	too short	not present	78	26	ATG	TAA	ATGAAGAAGGTGAAATATGAAAAAAAGAAATTTGGAAAGAAGGTAAAATATGAAACAGAACAGAGAGCAGAGATATAA	MKKVKYEKKKFGKKVKYETEQRAEI
sORF_045	NC_003901.1:359799-359849:-	NC_003901.1	deepribo	CDS	359799	359849	-	-4987914	20948	yes	on spRNA	<<>	on sRNA					no	unknown	other	outside	too short	not present	51	17	TTG	TGA	TTGGAGAGTGTTTTTTCAGGTAATGCTGCACCCAGGGATCAATTCGAGTGA	LESVFSGNAAPRDQFE
sORF_046	NC_003901.1:450432-450635:-	NC_003901.1	deepribo	CDS	450432	450635	-	3324485	238	yes		<<<	overlapping					hypothetical protein MM_0343 [Methanosarcina mazei Go1]	unknown	other	outside	de novo protein	not present	204	68	ATG	TAA	ATGAACTGGAAATCATTTCCGGTTCTTTCAAAAAAACATAATTATATTACTATTTTTTGCTTTCTCTTTACTAAACCTTTTTTGTCCCGCTCAATACAGGAGAGCGGCCTCTCCCATGAAAAAGAAGAAAAAACAGATGAATATTGTTCATTTAATTTTCAACCTTTTTTTAATTTTTACTTCTTCTACTCCTTTTCCCTTTAA	MNWKSFPVLSKKHNYITIFCFLFTKPFLSRSIQESGLSHEKEEKTDEYCSFNFQPFFNFYFFYSFSL
sORF_047	NC_003901.1:450820-450948:-	NC_003901.1	ORF finder	CDS	450948	450820	-			yes		<<<	intergenic					no	unknown	other	outside	peptidoglycan binding protein	not present	129	43	CTG	TAA	CTGGGAAAAGTCTCTTGGAAAAGTCTCTTGGAAAAGTCTCTTGGAAAACACACCTCCCAAAACAGAAGAAAAACGCCGTATATACTAAAAACGTACTCAAGAACAGTTCAGATAAACAGTATTTCCTAA	LGKVSWKSLLEKSLGKHTSQNRRKTPYILKTYSRTVQINSIS
sORF_048	NC_003901.1:451053-451148:-	NC_003901.1	deepribo	CDS	451053	451148	-	-38676937	15036	yes		<<<	in operon					no	unknown	other	outside	transport protein	not present	96	32	GTG	TAG	GTGCTTAATAAAACATTCGGGGGGCGGATACATTCTACAGACAAAGATAAATTTCCTCCACCGAAAAACGCCGAATATTCTTTGACCAGTCAGTAG	VLNKTFGGRIHSTDKDKFPPPKNAEYSLTSQ
sORF_016	NC_003901.1:451178-451327:-	NC_003901.1	deepribo	CDS	451178	451327	-	13686717	1870	yes		<<<	intergenic	yes	TD, BU	A01476	no, sORF_16	MULTISPECIES: hypothetical protein [Methanosarcina], 49aa	cytoplasmic	other	outside	membrane protein	MM_RS18200	150	50	ATG	TGA	ATGAAAGAAATTATTACGCAAAAGCCTCTGAGACCAGTTCTTCACGGGTTTCTTCTCAAAGACCGTAAGTTTGTCCCGGCCTCAAAATCTAAAGTCCTGAACATTTTCGGACTTTTTGAGACAGGAAGCATAAAGTCGGAGGAGACCTGA	MKEIITQKPLRPVLHGFLLKDRKFVPASKSKVLNIFGLFETGSIKSEET
sORF_049	NC_003901.1:471484-471522:+	NC_003901.1	deepribo	CDS	471484	471522	+	-27211852	8748	yes		>>>	in 3' UTR					no	Extracellular	other	outside	too short	not present	39	13	ATG	TAA	ATGCCTGAACTGCTCCATTCTCAAATAATTTTTCCTTAA	MPELLHSQIIFP
sORF_050	NC_003901.1:505588-505662:-	NC_003901.1	deepribo	CDS	505588	505662	-	-33689654	12194	yes		><<	in 3' UTR					no	Unknown (This protein may have multiple localization sites.)	other	inside	too short	not present	75	25	ATG	TAG	ATGGGAGTGGAAGTTCAAAAAGAAGTTACAGTGGATTGGATAAGCAAAAGTCGTTGGAAAAGTATATGCATTTAG	MGVEVQKEVTVDWISKSRWKSICI
sORF_051	NC_003901.1:511905-511955:-	NC_003901.1	deepribo	CDS	511905	511955	-	-33435402	12049	yes	antisense to sRNA	<<>	antisense					no	cytoplasmic	other	inside	too short	not present	51	17	GTG	TGA	GTGCTTTCCAGGTACCGCCCGAACTCCACAAAACACGCCCTAAAGGCATGA	VLSRYRPNSTKHALKA
sORF_052	NC_003901.1:573589-573729:-	NC_003901.1	deepribo	CDS	573589	573729	-	19979227	1257	yes	overlaping sRNA033	><>	overlapping	yes	TD, BU	A01470		hypothetical protein [Methanosarcina], 46aa	cytoplasmic	other	inside	viral protein	MM_RS18220	141	47	ATG	TAA	ATGCCGGCAAGAAAAGTAAAGAATGATAATAAAGAAAAAGAACTAATGGAAAAACTAGAGTCAATAGAAGAAAAAAGAGAAGATACAGCAGAACAAATAAACATAGAAGAGGAACCCGATGAAAGTAAAAGGCCTAAATAA	MPARKVKNDNKEKELMEKLESIEEKREDTAEQINIEEEPDESKRPK
sORF_002	NC_003901.1:603463-603633:+	NC_003901.1	deepribo	CDS	603463	603633	+	30468698	367	yes	in the 2 conditions, nice coverage	>>>	intergenic	yes	TD	A01446, A01343 spRNA687 _3	yes, sORF_02	hypothetical protein [Methanosarcina mazei]	cytoplasmic	other	outside	transferase	MM_RS18225	171	57	ATG	TAA	ATGACCTTTGCTAAAGGATATAATTTTACAAAAGTAAAAACTTCACATGGGCCTGACATGTACGTATCCAGGTATGGGAAGCTGGTGAGAGTCGTACCATGCGGTCCACATGTGGAGTTATCCGAAAGATACGCCACTGACTTGATCCGCCAGATCGAAGCCATGGATTAA	MTFAKGYNFTKVKTSHGPDMYVSRYGKLVRVVPCGPHVELSERYATDLIRQIEAMD
sORF_053	NC_003901.1:669853-669939:-	NC_003901.1	deepribo	CDS	669853	669939	-	-28535576	9423	yes		<<>	antisense					no	cytoplasmic	other	outside	too short	not present	87	29	TTG	TAA	TTGAGAATTATTATGCAAGGGATCGTTTCACCTTCCAGTTCAGGATTATTTAACAGCACTGGCAGGGTGTTTTTGCTTTTCCCATAA	LRIIMQGIVSPSSSGLFNSTGRVFLLFP
sORF_054	NC_003901.1:675870-675986:+	NC_003901.1	deepribo	CDS	675870	675986	+	-3366648	12180	yes		>>>	in 5' UTR					no	cytoplasmic	other	outside	lyase	not present	117	39	TTG	TGA	TTGTCACAGCGGTTTCGCAGATTTTCAGCATTTTTTTCTCGTCTTTTAGCGGAGGCAGTAATTTCAATGAACTGCTCATCACCCCAGCCGGGTATACTTTTGCCATTTGGGGAGTGA	LSQRFRRFSAFFSRLLAEAVISMNCSSPQPGILLPFGE
sORF_055	NC_003901.1:691981-692022:-	NC_003901.1	deepribo	CDS	691981	692022	-	-7481618	26179	yes	next to crispr I	><<	intergenic					no	Extracellular	other	inside	too short	not present	42	14	TTG	TAA	TTGAAGGGAGGAGTAGGAAGGAAGGTAAAAGAAGGAAGGTAA	LKGGVGRKVKEGR
sORF_056	NC_003901.1:692315-692359:+	NC_003901.1	deepribo	CDS	692315	692359	+	-25594544	8010	yes		>><	intergenic					no	unknown	other	outside	too short	not present	45	15	ATG	TAA	ATGCTCTATGGGGATACTGCATCGGAAAAACTCCTGCTCCCTTAA	MLYGDTASEKLLLP
sORF_057	NC_003901.1:710082-710180:+	NC_003901.1	deepribo	CDS	710082	710180	+	-152658	4822	yes		<>>	intergenic					no	cytoplasmic	other	outside	de novo protein	not present	99	33	GTG	TAG	GTGGGACCAGAAACACGAACACCCAAAATATACGAACAGACCAGAAAACGTGCCATCAGTGAAGAGCTTATAAAAATCTCCCATGTTACTTCCTTCTAG	VGPETRTPKIYEQTRKRAISEELIKISHVTSF
sORF_058	NC_003901.1:722441-722647:-	NC_003901.1	deepribo	CDS	722441	722647	-	18906143	1364	yes		><>	antisense			A01458		no	cytoplasmic	other	outside	membrane protein	not present	207	69	ATG	TAA	ATGTTAGCAGGCGAGTCTTCGAGCACACGCAGGGAGGAGCCCGCAAGCACGAATGGCAGGAGCGAGAGAATGAACTTTGGGGTTATCTTCACTTCCATCTTTTCAAGAAGCCTGAAAACCCCGAAAATACAGATACCCAGTACCACTGCCCAGGTAAATGTGTTTACAATGTTATACCCCTCATCGCCCTTTATGGGGTCAAGATAA	MLAGESSSTRREEPASTNGRSERMNFGVIFTSIFSRSLKTPKIQIPSTTAQVNVFTMLYPSSPFMGSR
sORF_059	NC_003901.1:729992-730129:+	NC_003901.1	deepribo	CDS	729992	730129	+	0.116037	3071	yes		>>>	intergenic	yes	TD	A01576		hypothetical protein MmTuc01_0609 [Methanosarcina mazei Tuc01], 45aa	cytoplasmic	other	inside	chaperone	MM_RS18255	138	46	ATG	TAA	ATGCCTGGGGAAGATAAAACAAAAATAGTCAGAGTAAAGAATATTCGCATAAAAAGCCTTAAAGTAAAAGGCCTGAGACCGAAACCTCTTATTATAAGGAACCTGACATTAAGAGACGTCAGGAAAGCAAAGAGGTAA	MPGEDKTKIVRVKNIRIKSLKVKGLRPKPLIIRNLTLRDVRKAKR
sORF_015	NC_003901.1:730131-730292:+	NC_003901.1	deepribo	CDS	730131	730292	+	15195253	1736	yes		>>>	intergenic	yes	TD, BU	A01475	yes, sORF_15	hypothetical protein [Methanosarcina], 53aa	unknown	other	inside	transferase	MM_RS18260	162	54	ATG	TAA	ATGTCAGAGAAAAACACAGAAACAAAAATCATCACAATAAAGGAAGCGAACATAAAAAATCTGAAAATAAAGGGCTTGAGACCTGAACCTCTCATCATCAGGAACCTGACCTTAAGAAACGTAAGGCTGATATTCAAACTCCCGCCAGAAAAGAAGAAATAA	MSEKNTETKIITIKEANIKNLKIKGLRPEPLIIRNLTLRNVRLIFKLPPEKKK
sORF_060	NC_003901.1:730292-730354:+	NC_003901.1	deepribo	CDS	730292	730354	+	-11343358	4225	yes		>>>	in operon					no	unknown	other	outside	too short	not present	63	21	ATG	TGA	ATGGAATTTAACTTCAAGATGTCTGTTTTTATTTATTTTACCGACTTTTATTTATTCTACTGA	MEFNFKMSVFIYFTDFYLFY
sORF_061	NC_003901.1:749452-749508:-	NC_003901.1	deepribo	CDS	749452	749508	-	-20046816	5972	yes	on spRNA06	><>	on sRNA					no	Extracellular	other	inside	too short	not present	57	19	ATG	TGA	ATGATATTTTCTGGAAATGCTTATGATATTTTCTGGAAATGCTATATGACCTGTTGA	MIFSGNAYDIFWKCYMTC
sORF_009	NC_003901.1:767121-767264:+	NC_003901.1	deepribo	CDS	767121	767264	+	18517771	1409	yes	nice coverage, upregulated in -N	>><	intergenic		BU	A01459	yes, sORF_09	yes, hypothetical protein [Methanosarcina mazei], 50aa	cytoplasmic	other	outside	viral protein	MM_RS18275	144	48	ATG	TGA	ATGGAAGAGATATTCAAAGGATTGGTAGAACGAGCTCAGTACTATGAACAGTTTGAGAGCTTCAGAAACCGGGATATTTCTGGACAGTTCGGGGATATAACAGAAATGAACCTGAGGATAAAAGTTTCAGTACCGAATATGTGA	MEEIFKGLVERAQYYEQFESFRNRDISGQFGDITEMNLRIKVSVPNM
sORF_062	NC_003901.1:768684-768857:+	NC_003901.1	deepribo	CDS	768684	768857	+	0.911237	2344	yes	low translation, on a miss-annotated ORF	<><	intergenic		TD, BU	A01483		hypothetical protein [Methanosarcina mazei], 57aa	cytoplasmic	other	outside	oxidoreductase/inhibitor	not present	174	58	ATG	TAA	ATGGAAGAATATTTTGAATATCTTGTTGAGAGGGCACGGTATTATGAAAGGTTTGAAATTTTTAGAAAAGGAGACCCGAAGGTCCAGATCGGTTTAAACAGGAGTGAACATATCAAGAAAGAGATATCTGTTATTGAACTCGTTTTCAAGCAGGATTTGGAAAAAAACAATTAA	MEEYFEYLVERARYYERFEIFRKGDPKVQIGLNRSEHIKKEISVIELVFKQDLEKNN
sORF_007	NC_003901.1:793662-793835:-	NC_003901.1	deepribo	CDS	793662	793835	-	19777818	1282	yes	in operon or overlapping?	<<>	in operon	yes	TD, BU	A01454	yes, sORF_07	hypothetical protein [Methanosarcina mazei], 57aa	cytoplasmic	other	outside	Cystine-knot cytokines	MM_RS18285	174	58	ATG	TAA	ATGCCAGAACATAAGAAAAAGCCTCTTGTAAGTTGCGACAAGTATGACGAGGAAGAGAAAAAAGAACTTCTTACGGAAGAAAAGAAAGATGTAGAAGAAGTTAAAGTTGAACCAATACACCCCTCCGAACAGAGAGGAGGTAAAAAGAAAAGCCTTCTTGACACGTGCAAGTAA	MPEHKKKPLVSCDKYDEEEKKELLTEEKKDVEEVKVEPIHPSEQRGGKKKSLLDTCK
sORF_063	NC_003901.1:793999-794100:-	NC_003901.1	deepribo	CDS	793999	794100	-	-0.586753	3691	yes		<<>	intergenic					no	cytoplasmic	other	inside	transferase	not present	102	34	ATG	TGA	ATGAAAGAAAATAAGGCTCAGAGGCCTGAATATAACCATCTCGTTCAAAAGCAAATAGAAAATACTGTTCAGGAGACCGTTTGTTTGCTGCGAGGGACCTGA	MKENKAQRPEYNHLVQKQIENTVQETVCLLRGT
sORF_064	NC_003901.1:808815-808940:+	NC_003901.1	deepribo	CDS	808815	808940	+	-41130924	16462	yes		<><	intergenic					no	unknown	other	outside	virus	not present	126	42	TTG	TAG	TTGCACAGCACCAGCCCTGTTGATACAACTCTACTGGTGCTGTTCCGGTGCAGCCGCCCCGGCTCTGGAGATCGCCTCTTTGGGCGAGCAAAGCCGGAGAAACTTGCCAGGCTTGAAAATCGGTAG	LHSTSPVDTTLLVLFRCSRPGSGDRLFGRAKPEKLARLENR
sORF_065	NC_003901.1:809033-809098:+	NC_003901.1	deepribo	CDS	809033	809098	+	-39639754	15632	yes		<><	antisense					no	unknown	other	inside	too short	not present	66	22	GTG	TGA	GTGAATGTAGCGTGTGGCTATACTGACCGTACCTGTAGGGATACCTTCTTTGGTGAGGTGGATTGA	VNVACGYTDRTCRDTFFGEVD
sORF_066	NC_003901.1:812501-812572:+	NC_003901.1	deepribo	CDS	812501	812572	+	0.3174	2874	yes		>>>	in 5' UTR			A01538		no	cytoplasmic	other	inside	too short	not present	72	24	ATG	TAA	ATGAAAAATATACATAAAAAAAGGCCGGAAGAGACGCAGCCTGAAACAAAAAGGTCTCTGAATAAAGAATAA	MKNIHKKRPEETQPETKRSLNKE
sORF_067	NC_003901.1:835140-835229:+	NC_003901.1	deepribo	CDS	835140	835229	+	-0.728722	3812	yes		>><	antisense					no	cytoplasmic	other	inside	too short	not present	90	30	ATG	TGA	ATGTACAGAAATTTTTATCGCCTGCGCCCGGGAATAAATTCAGGGCTGAAAAGAGGCTCGAGACTGAGGAGATGTTCCATCAATTTTTGA	MYRNFYRLRPGINSGLKRGSRLRRCSINF
sORF_068	NC_003901.1:836350-836415:+	NC_003901.1	deepribo	CDS	836350	836415	+	-39547367	15576	yes		<>>	intergenic					no	cytoplasmic	other	outside	too short	not present	66	22	TTG	TGA	TTGCAGGTTTCCATCTTAGAGGTCTCGAGAAAACGCAGTATAGATACTACATATTCAATTATTTGA	LQVSILEVSRKRSIDTTYSII
sORF_069	NC_003901.1:836760-836828:+	NC_003901.1	deepribo	CDS	836760	836828	+	-48459635	20297	yes		<>>	in 5' UTR					no	unknown	other	outside	too short	not present	69	23	TTG	TAA	TTGATATCAGCAAAATTTACCCCCCGACAAAGAGGGTGGGGAGTGAAAGAAAAAATAGAGAAGATATAA	LISAKFTPRQRGWGVKEKIEKI
sORF_070	NC_003901.1:846526-846618:-	NC_003901.1	deepribo	CDS	846526	846618	-	0.406352	2790	yes	on sRNA047	><>	on sRNA					no	unknown	other	outside	splicing	not present	93	31	GTG	TAA	GTGAGTAATGTGAGCGGGAAACTTTTTTCACATACCATACCCCCCACTCCCCATATGACCCCCCACTCCCCAACCCGCTCACACTACTTCTAA	VSNVSGKLFSHTIPPTPHMTPHSPTRSHYF
sORF_071	NC_003901.1:846553-846591:+	NC_003901.1	deepribo	CDS	846553	846591	+	-59714537	24128	yes		>>>	antisense					no	Extracellular	other	outside	too short	not present	39	13	GTG	TGA	GTGGGGGGTCATATGGGGAGTGGGGGGTATGGTATGTGA	VGGHMGSGGYGM
sORF_072	NC_003901.1:859896-859937:+	NC_003901.1	deepribo	CDS	859896	859937	+	-7034424	25825	yes		>>>	in 3' UTR					no	unknown	other	outside	too short	not present	42	14	ATG	TAG	ATGAAAGGGTCATATGAACCTATCTTAGGTTATATTTCGTAG	MKGSYEPILGYIS
sORF_073	NC_003901.1:910212-910265:-	NC_003901.1	ORF finder	CDS	910265	910212	-			yes		><<	antisense					no	Extracellular	other	outside	too short	not present	54	18	CTG	TAA	CTGCCTTTTCAAACACAGCCACACACTCTCCGGCTTTTTCCGGGTCTGCAGTAA	MPFQTQPHTLRLFPGLQ
sORF_074	NC_003901.1:940983-941063:+	NC_003901.1	deepribo	CDS	940983	941063	+	-0.154973	3314	yes		<><	intergenic					no	cytoplasmic	other	inside	too short	not present	81	27	ATG	TAA	ATGACAAAAAGAAAAAACTTCCTGATCAAAGCCAAAGAAAAAAGACAGGGAACAGGTAAATCTCTTTTGAAAGGAAATTAA	MTKRKNFLIKAKEKRQGTGKSLLKGN
sORF_075	NC_003901.1:941432-941488:+	NC_003901.1	deepribo	CDS	941432	941488	+	-6732402	25482	yes		<><	antisense					no	unknown	other	outside	too short	not present	57	19	GTG	TAA	GTGGGGATGGTATGTATATACTTCTTCCTGAAATCCGGATTTCGCATCATGCAGTAA	VGMVCIYFFLKSGFRIMQ
sORF_076	NC_003901.1:957995-958108:+	NC_003901.1	deepribo	CDS	957995	958108	+	-3071179	10574	yes		>>>	in 3' UTR					MULTISPECIES: hypothetical protein [unclassified Methanosarcina], 60aa, 72% identity	unknown	other	outside	toxin	not present	114	38	GTG	TAA	GTGTGTTTAAAAATCGGAAGCCTCCCTGAAGGGAAAAATTCTGGAATAAAGATTTATAGAATCGAGTTATATTCAACCCCTATACTGCTGCAGATTAACCACATACTATCATAA	VCLKIGSLPEGKNSGIKIYRIELYSTPILLQINHILS
sORF_077	NC_003901.1:961516-961614:+	NC_003901.1	deepribo	CDS	961516	961614	+	-53450203	22307	yes		>><	intergenic					hypothetical protein [Methanosarcina soligelidi], 65aa	cytoplasmic	other	inside	hydrolase	not present	99	33	ATG	TGA	ATGTTCAGGATAGATATGAGTAAACTGAAACCGGTCACAAACGGAAATATCAGTAAAAAGAAAATTCCCGGAAACCGCTTCCGGGAACTCAATTACTGA	MFRIDMSKLKPVTNGNISKKKIPGNRFRELNY
sORF_078	NC_003901.1:961639-961767:+	NC_003901.1	deepribo	CDS	961639	961767	+	-1798774	5422	yes		>><	intergenic					hypothetical protein MmTuc01_0832 [Methanosarcina mazei Tuc01], 41aa, 91% identity	cytoplasmic	other	outside	biosynthetic protein	not present	129	43	ATG	TGA	ATGGTATTGCAGCATTTTTTACGGGTTTACTGCAAAAGTAGAAAAAGGGAAGAAAAAATTCAGAAATATAAAAAAGGGAAGAAGAAATTCAGAAATATGAAAAAGGGAAGAAGAAATTCAGAAATATGA	MVLQHFLRVYCKSRKREEKIQKYKKGKKKFRNMKKGRRNSEI
sORF_079	NC_003901.1:964613-964648:+	NC_003901.1	deepribo	CDS	964613	964648	+	-54095535	22522	yes		<>>	in 5' UTR					no	Extracellular	other	outside	too short	not present	36	12	TTG	TAG	TTGGGGACGATAGAGGGAACGGATAGTGCTTTTTAG	LGTIEGTDSAF
sORF_080	NC_003901.1:973762-973881:-	NC_003901.1	deepribo	CDS	973762	973881	-	-26186092	8266	yes	on spRNA07	<<>	on sRNA					hypothetical protein [Methanosarcina barkeri], 58aa, 87% identity	cytoplasmic	other	outside	dna-directed rna polymerase subunit beta	not present	120	40	ATG	TAA	ATGCGATACATCGATAGTGTGATATTGCCCGGCACGAGGGTAACTGAAAGGGACTGCGGAAAACCAGAGTATGATCTTTCGGAGTTAGTGCGTCCGGGTTACAGCACTATTTTATGTTAA	MRYIDSVILPGTRVTERDCGKPEYDLSELVRPGYSTILC
sORF_081	NC_003901.1:974002-974088:+	NC_003901.1	deepribo	CDS	974002	974088	+	-77534847	26344	yes		<>>	in 5' UTR					no	unknown	other	outside	too short	not present	87	29	TTG	TGA	TTGTTTTGTATATATATTCAGAAACTTCTAACCAAAAAGACGAAAAAAATACTCCAGCGTGCCCAGAATAGAAGAAAAAATGCCTGA	LFCIYIQKLLTKKTKKILQRAQNRRKNA
sORF_082	NC_003901.1:978824-978997:+	NC_003901.1	deepribo	CDS	978824	978997	+	21237001	1115	yes	downregulated in Nitroegn-	<><	intergenic	yes	TD, BU	A01451, A00081		hypothetical protein FQU78_02425 [Methanosarcina mazei], 59aa	cytoplasmic	other	outside	beta-Grasp	MM_RS18300	174	58	ATG	TAA	ATGGGCAAAACCGGCAGCATTGATTGGGTAAAGGTAAAAGGCAGAAAAGGCAAAGTAATCAAGGTCCAGAAATCAAAATCACAGAAAGCACACCCCGGACCTGCACAGCGCTTCACCTCTTCAGGCCACAAGAGGCGCTTCATAAGAAGATCTGCAAAAGCCCTTGTAAAATAA	MGKTGSIDWVKVKGRKGKVIKVQKSKSQKAHPGPAQRFTSSGHKRRFIRRSAKALVK
sORF_083	NC_003901.1:1009359-1009430:+	NC_003901.1	deepribo	CDS	1009359	1009430	+	-20567565	6145	yes		<>>	intergenic					no	unknown	other	inside	too short	not present	72	24	ATG	TGA	ATGAAACCGGGAACGTGTTTGAGAAAAAAATCCATAATCTGCAAACTTCCAGGTTTACGGGTGAATCTTTGA	MKPGTCLRKKSIICKLPGLRVNL
sORF_084	NC_003901.1:1012231-1012266:-	NC_003901.1	deepribo	CDS	1012231	1012266	-	-37884545	14595	yes		<<<	intergenic					no	unknown	other	outside	too short	not present	36	12	ATG	TGA	ATGCACCTTCTTTCAGGCGTACTCGCCGGAACCTGA	MHLLSGVLAGT
sORF_085	NC_003901.1:1013514-1013552:+	NC_003901.1	ORF finder	CDS	1013514	1013552	+			yes		>>>	in 3' UTR					no	unknown	other	outside	too short	not present	39	13	CTG	TAA	CTGCGGGTCCCTTGCATACTTTTCGGTTTTTGCCTGTAA	MRVPCILFGFCL
sORF_086	NC_003901.1:1036789-1036992:+	NC_003901.1	deepribo	CDS	1036789	1036992	+	0.603086	2616	yes	on a mis-annoatted gene	>>>	intergenic			A01503		hypothetical protein MmazTMA_35710 [Methanosarcina mazei], 60aa	cytoplasmic	other	inside	Ribbon-helix-helix	not present	204	68	ATG	TGA	ATGAAACAGGGGAAACAATGCTTGACCAAGTTAAAACAAACTCAAAAGCCCACTTTGAAGTGGGCTTTTATGCTAATGAGAGGGATTACAGAAGTAAAACTGGAAATTGATTCAAAAGTAGTAACTCAAATTGCCAACATGAATGAAGTTAAAGCCAAGATAATAAGGTTGATGGGGAAAAATTGTGAAAAATACTACTTTTGA	MKQGKQCLTKLKQTQKPTLKWAFMLMRGITEVKLEIDSKVVTQIANMNEVKAKIIRLMGKNCEKYYF
sORF_087	NC_003901.1:1048314-1048412:-	NC_003901.1	deepribo	CDS	1048314	1048412	-	-0.0760897	3244	yes		><<	antisense					no	cytoplasmic	other	inside	Glycosyl hydrolase domain	not present	99	33	ATG	TAA	ATGGATGTTATGCATACAAGGAATTTTGCAAGCAGCGTGCTCCCAAAGGCAAGGCCCTCATATGTTATGCTCAGCCCCAAAGGCAGGTCAAGAGGGTAA	MDVMHTRNFASSVLPKARPSYVMLSPKGRSRG
sORF_088	NC_003901.1:1048541-1048645:-	NC_003901.1	deepribo	CDS	1048541	1048645	-	-31205413	10841	yes		><<	antisense					no	unknown	other	outside	hydrolase	not present	105	35	TTG	TAA	TTGAGCTCATGCTGTTTCCTACCTGTTCGAGTACCCACCTCCTGGGCACATCTTTATTCCATATATCAAAGAGCCTGGTCTGCTGTGCGACCCTTATCCTTTTAA	LSSCCFLPVRVPTSWAHLYSIYQRAWSAVRPLSF
sORF_089	NC_003901.1:1048704-1048790:-	NC_003901.1	deepribo	CDS	1048704	1048790	-	-37612045	14432	yes		><<	antisense					no	unknown	other	inside	too short	not present	87	29	ATG	TAG	ATGCAGCCCGCACCAAGGAGCAGAAAAATGACATCTGGAGTTTTTATTTTTGTCCTGAAATACAATTTTTCATGCCCGCTGCCATAG	MQPAPRSRKMTSGVFIFVLKYNFSCPLP
sORF_090	NC_003901.1:1053964-1054011:+	NC_003901.1	deepribo	CDS	1053964	1054011	+	-29321108	9826	yes	on spRNA08	<>>	on sRNA					no	Extracellular	other	outside	too short	not present	48	16	ATG	TGA	ATGTGGATTAACACCAGCTTTTCCGGGATGAATACCTATTCGACCTGA	MWINTSFSGMNTYST
sORF_091	NC_003901.1:1054171-1054251:+	NC_003901.1	deepribo	CDS	1054171	1054251	+	-2207821	6630	yes		<>>	in 5' UTR					no	Extracellular	other	inside	too short	not present	81	27	ATG	TAG	ATGAGCATCCGGAACAGTCATAATAGATTTCTAATTGATATTAATTCACAGAATAGCATTCAGGGTATTCTGACTTTTTAG	MSIRNSHNRFLIDINSQNSIQGILTF
sORF_092	NC_003901.1:1073086-1073250:-	NC_003901.1	deepribo	CDS	1073086	1073250	-	0.995976	2245	yes		<<<	intergenic					hypothetical protein MmTuc01_0928 [Methanosarcina mazei Tuc01], 44aa	cytoplasmic	other	outside	transcription	not present	165	55	ATG	TAA	ATGGAAAGTGTACGCTGGGGAGTACATCTAATGGAATGCGCAGGATCTGACAAGCAGGCACGAGGCTTACATAAAATGAAACAGTCTGTTAAATTTAATATTGATTTTTGCCCTGAGTTCCGGGGAGGAAATTTGATGGCTTTAAAAAGTCTATTTTCTCTTTAA	MESVRWGVHLMECAGSDKQARGLHKMKQSVKFNIDFCPEFRGGNLMALKSLFSL
sORF_093	NC_003901.1:1073369-1073416:-	NC_003901.1	deepribo	CDS	1073369	1073416	-	-42647963	17359	yes		<<<	in 3' UTR					no	Extracellular	other	inside	too short	not present	48	16	ATG	TAG	ATGTCGACAAAATCGCAGATTTCTTCAAATTTTTTTTCTCCTGAATAG	MSTKSQISSNFFSPE
sORF_094	NC_003901.1:1074260-1074325:+	NC_003901.1	deepribo	CDS	1074260	1074325	+	-34923036	12912	yes		<><	intergenic					no	Extracellular	other	inside	too short	not present	66	22	ATG	TAA	ATGAAATGGAAAAGAAGAAAAAAAGAATTAAGTACAGTGAAAAATAGAAGAAGAAAAATTAAATAA	MKWKRRKKELSTVKNRRRKIK
sORF_095	NC_003901.1:1074446-1074499:+	NC_003901.1	deepribo	CDS	1074446	1074499	+	-34730134	12779	yes		<><	intergenic					no	Extracellular	other	inside	too short	not present	54	18	GTG	TGA	GTGAAGTCAAAAGATAGAAACGGAAATCATACAAGGTTAAAAGATGTAAATTGA	VKSKDRNGNHTRLKDVN
sORF_096	NC_003901.1:1074596-1074652:+	NC_003901.1	deepribo	CDS	1074596	1074652	+	-20376718	6077	yes		<><	intergenic					no	cytoplasmic	other	inside	too short	not present	57	19	ATG	TAA	ATGAAGTTAAAGATAAAAAAGTCAGGCAAAGTCAAAAGAAAAAAAGGTTACGGATAA	MKLKIKKSGKVKRKKGYG
sORF_097	NC_003901.1:1090722-1090772:+	NC_003901.1	deepribo	CDS	1090722	1090772	+	-34000602	12370	yes		>><	in 3' UTR					no	cytoplasmic	other	inside	too short	not present	51	17	ATG	TAG	ATGAACTGTAAATCTACTGCAGGTAAAACGGTAAAAACAGGAAAATATTAG	MNCKSTAGKTVKTGKY
sORF_098	NC_003901.1:1111474-1111527:+	NC_003901.1	deepribo	CDS	1111474	1111527	+	-17783134	5370	yes	antisense to SRP-RNA	<><	antisense					no	unknown	other	inside	too short	not present	54	18	ATG	TAG	ATGGATCAAGTGATGAGCACGCCTCAGGTCGCTGCGCCTCGGAAGCTCCAGTAG	MDQVMSTPQVAAPRKLQ
sORF_099	NC_003901.1:1114102-1114218:-	NC_003901.1	deepribo	CDS	1114102	1114218	-	-4088895	16336	yes	on spRNA09	><<	on sRNA					no	unknown	other	outside	de novo protein	not present	117	39	ATG	TAA	ATGGTAGATTCTTTTTGGTGTGAAAGTGGATTAGATGCCTCAATAATTTCTAATGATGAGGTTGTTTATATAATTTGTGTTTATTCTGCACACAACCGCCCAAAACTATCTGCTTAA	MVDSFWCESGLDASIISNDEVVYIICVYSAHNRPKLSA
sORF_100	NC_003901.1:1114219-1114272:-	NC_003901.1	deepribo	CDS	1114219	1114272	-	-53911686	22463	yes	on spRNA09	><<	on sRNA					no	Unknown (This protein may have multiple localization sites.)	other	inside	too short	not present	54	18	TTG	TAG	TTGAGGCATCTAACAAAACAGACTTTATTTAATCAGAAATCTATTATGGGCTAG	LRHLTKQTLFNQKSIMG
sORF_101	NC_003901.1:1114241-1114276:-	NC_003901.1	deepribo	CDS	1114241	1114276	-	-5280856	22054	yes	on spRNA09	><<	on sRNA					no	Extracellular	other	inside	too short	not present	36	12	GTG	TAA	GTGATTGAGGCATCTAACAAAACAGACTTTATTTAA	VIEASNKTDFI
sORF_102	NC_003901.1:1114827-1114883:+	NC_003901.1	deepribo	CDS	1114827	1114883	+	-41838903	16881	yes	on sRNA061	>><	on sRNA					no	cytoplasmic	other	inside	too short	not present	57	19	ATG	TAG	ATGAGGCATCTTATCCACTTTCACACCACAAATTATCTACAACATCTAGCCCTGTAG	MRHLIHFHTTNYLQHLAL
sORF_103	NC_003901.1:1114905-1114943:-	NC_003901.1	ORF finder	CDS	1114943	1114905	-			yes	on spRNA10	><<	on sRNA					no	Extracellular	other	outside	too short	not present	39	13	CTG	TAA	CTGAATATAATTCAATTGGGTGATGAGGCATCTAATTAA	MNIIQLGDEASN
sORF_104	NC_003901.1:1143504-1143545:+	NC_003901.1	deepribo	CDS	1143504	1143545	+	-40818977	16294	yes		>>>	in 3' UTR					no	Extracellular	other	outside	too short	not present	42	14	GTG	TAA	GTGCCGGAAGGATCTGCTCCAGGCCTTAAAAACGTTTATTAA	VPEGSAPGLKNVY
sORF_105	NC_003901.1:1151091-1151231:+	NC_003901.1	deepribo	CDS	1151091	1151231	+	0.857139	2399	yes	low translation	<>>	in operon					hypothetical protein [Methanosarcina mazei], 46aa	cytoplasmic	Signal Peptide (Sec/SPI)	TMhelix 5-24	transferase	MM_RS18310	141	47	ATG	TAG	ATGTCGAGAAAGATATTTTTGATTATGTTGACAACTTTGCTTTTTTTATTTTCCACTGCAACAGCAACAACTGAGAATATAGATAAAGCAGAAATCTCAAGTAATTACATCGTAACACCTGCAATTGACACTGAAGCCTAG	MSRKIFLIMLTTLLFLFSTATATTENIDKAEISSNYIVTPAIDTEA
sORF_106	NC_003901.1:1168602-1168664:+	NC_003901.1	deepribo	CDS	1168602	1168664	+	-27667634	8961	yes		>>>	intergenic					no	cytoplasmic	other	inside	too short	not present	63	21	ATG	TGA	ATGGTTAGGACTGAAAACAGATTTTCGGATGAAAAACGTATCTTTAATAGCAGGGGTTATTGA	MVRTENRFSDEKRIFNSRGY
sORF_107	NC_003901.1:1175046-1175126:+	NC_003901.1	deepribo	CDS	1175046	1175126	+	0.67452	2553	yes	on spRNA11	<>>	on sRNA			A01496		no	cytoplasmic	other	inside	too short	not present	81	27	ATG	TGA	ATGAAACATAAAAAGGAGAGAGAATTGACAGATAAAAGATATTACATCACATGTAAGCCGAATCCTATAATAGTATCCTGA	MKHKKERELTDKRYYITCKPNPIIVS
sORF_108	NC_003901.1:1208436-1208543:+	NC_003901.1	deepribo	CDS	1208436	1208543	+	-24251256	7420	yes		<><	intergenic					no	cytoplasmic	other	inside	putative phage capsid protein	not present	108	36	GTG	TAG	GTGCAGGCCTGTGCTCAGGAGAATTACGAAGAACACATATCGAGAATAATAGAGGATAATATAGAAGAAAATTCCGGAAGGAGAGGTACGGCTGACAGTTTTATATAG	VQACAQENYEEHISRIIEDNIEENSGRRGTADSFI
sORF_109	NC_003901.1:1208642-1208689:+	NC_003901.1	deepribo	CDS	1208642	1208689	+	-2551979	7975	yes		<><	antisense					no	Extracellular	other	outside	too short	not present	48	16	TTG	TAA	TTGGATTTCAATAGGGGATGGAACTTCTCAGGGGTAAGTGTTACTTAA	LDFNRGWNFSGVSVT
sORF_110	NC_003901.1:1213189-1213239:+	NC_003901.1	deepribo	CDS	1213189	1213239	+	-0.48422	3608	yes		<>>	in 5' UTR					no	unknown	other	inside	too short	not present	51	17	ATG	TAA	ATGATATTAAAACGAGGAGACCTGAAAAGAAGACGGGTAAATAAAAAATAA	MILKRGDLKRRRVNKK
sORF_111	NC_003901.1:1220323-1220418:+	NC_003901.1	deepribo	CDS	1220323	1220418	+	-0.504442	3623	yes		>><	in 3' UTR					no	unknown	other	inside	transcription/viral protein	not present	96	32	ATG	TAA	ATGCAGGAGAAAGCTGCCAAAATATTGAAGGTGAAAACAAAGCGAGAAATAATGAAGGTGAAAACAGAAAGAAGAGGATTTCAGCAGGAGAGATAA	MQEKAAKILKVKTKREIMKVKTERRGFQQER
sORF_112	NC_003901.1:1220403-1220453:-	NC_003901.1	deepribo	CDS	1220403	1220453	-	-50774975	21305	yes		><>	antisense					no	Extracellular	other	inside	too short	not present	51	17	TTG	TGA	TTGACAAATAAACCTCGAATTTCTTCCCGGTTTTCTTATCTCTCCTGCTGA	LTNKPRISSRFSYLSC
sORF_113	NC_003901.1:1230891-1230971:-	NC_003901.1	deepribo	CDS	1230891	1230971	-	-15874138	4932	yes	on spRNA12	><<	on sRNA					no	unknown	other	outside	too short	not present	81	27	ATG	TAG	ATGCTTCTGATTCAATATGCTTGGGGGAGCATATCTTCGGGGCTTGCTATGTTGGGGGACATAGTAACTAAAGGGCAATAG	MLLIQYAWGSISSGLAMLGDIVTKGQ
sORF_114	NC_003901.1:1230974-1231027:-	NC_003901.1	deepribo	CDS	1230974	1231027	-	-32022767	11257	yes	on spRNA12	><<	on sRNA					no	unknown	other	outside	too short	not present	54	18	GTG	TGA	GTGGAGTTGGGAAGTGAGACGGGTATTAAAATGGAACTGCTTGGGGGCAATTGA	VELGSETGIKMELLGGN
sORF_115	NC_003901.1:1231285-1231386:-	NC_003901.1	ORF finder	CDS	1231386	1231285	-			yes	on spRNA13	><<	on sRNA					no	cytoplasmic	other	outside	photosynthesis	not present	102	34	CTG	TGA	CTGTTCTTGACTTATGCTCGGGGGCGCATATCTCTGGAACAAATGTATCGAGGACTACAGCCGGAACAAATGCTTTCGGGATTTTTCTTACTCTGTCTCTGA	MFLTYARGRISLEQMYRGLQPEQMLSGFFLLCL
sORF_116	NC_003901.1:1231450-1231482:-	NC_003901.1	ORF finder	CDS	1231482	1231450	-			yes	on spRNA13	><<	on sRNA					no	cytoplasmic	other	inside	too short	not present	33	11	TTG	TGA	TTGCAACCGGGAGTGAACAGATCGAACGAATGA	MQPGVNRSNE
sORF_117	NC_003901.1:1238114-1238185:-	NC_003901.1	deepribo	CDS	1238114	1238185	-	0.599407	2620	yes	on spRNA14	><<	on sRNA					no	cytoplasmic	other	inside	too short	not present	72	24	ATG	TGA	ATGGAGCAAATTCAGGACAGCCTGAAAACTGATCCCGAAATCTACTTCATTGACGCGCAGGATGTAAGATGA	MEQIQDSLKTDPEIYFIDAQDVR
sORF_118	NC_003901.1:1261844-1261957:+	NC_003901.1	deepribo	CDS	1261844	1261957	+	-0.905466	3967	yes	intergenic or in 5' UTR	>>>	intergenic					no	cytoplasmic	other	inside	signaling protein	not present	114	38	ATG	TAG	ATGAAGGTATATTCCAGAAACTCCAACTGTCATCTGCAAGTGAATTCCCGAATAATAAAGGGAGTACACCTTTCATTAGTTAACTGGGAAAAGGCTAAAAGGCACATGAAATAG	MKVYSRNSNCHLQVNSRIIKGVHLSLVNWEKAKRHMK
sORF_119	NC_003901.1:1262087-1262227:+	NC_003901.1	deepribo	CDS	1262087	1262227	+	-14419	4657	yes		>>>	in 5' UTR					no	cytoplasmic	other	outside	splicing	not present	141	47	ATG	TAA	ATGGAAAGAATTCGATCTGGAGGTTTTCGAATTCATTTTCATTGTTTCAGACAGTATTTCGGGATGAAATACCTGAAAATTCAGGAAGATTCAACTTGCAGGATCAAAGATCTGAGCAATCTGAGATCTCTTCATTATTAA	MERIRSGGFRIHFHCFRQYFGMKYLKIQEDSTCRIKDLSNLRSLHY
sORF_120	NC_003901.1:1265230-1265364:+	NC_003901.1	deepribo	CDS	1265230	1265364	+	-21505423	6453	yes		>>>	in 3' UTR					no	unknown	other	outside	translation	not present	135	45	TTG	TAG	TTGAAAACACAGATTCTAAATCTGTGTTTTCAACTTATCCCCCTCTCCGTATCTATTGATCATACCTGGCTTAAAATACTGCGTTCTGTACCGCGTTGGGGAAGATGTAGGCGTTCGAGGAATGCTAAATTTTAG	LKTQILNLCFQLIPLSVSIDHTWLKILRSVPRWGRCRRSRNAKF
sORF_121	NC_003901.1:1271867-1271953:+	NC_003901.1	deepribo	CDS	1271867	1271953	+	0.66153	2565	yes	nice coverage	>>>	in 3' UTR					no	cytoplasmic	other	inside	too short	not present	87	29	ATG	TAA	ATGAAAACCCCAGCTAATTCCAGATATGAACCCTGTCTAGTTTTTCATGCATATAAAGAAATAATCGATCGGGGTTTTGCCGGATAA	MKTPANSRYEPCLVFHAYKEIIDRGFAG
sORF_122	NC_003901.1:1279506-1279574:+	NC_003901.1	deepribo	CDS	1279506	1279574	+	-52478237	21929	yes		>>>	in 5' UTR					no	cytoplasmic	other	inside	too short	not present	69	23	GTG	TAG	GTGCAGAGAACCGGAGATGAGACAGAGCTGTCAGGCCAGCCTGATCTTGGTCCTTATTCTGCCAGATAG	VQRTGDETELSGQPDLGPYSAR
sORF_123	NC_003901.1:1301539-1301634:-	NC_003901.1	deepribo	CDS	1301539	1301634	-	-3815469	14733	yes		<<>	in 5' UTR					no	unknown	other	outside	protein transport	not present	96	32	GTG	TGA	GTGGGGGTACCTCTGAAACGGTACTTCGGGCAGTATGCCCTATTTCGGGAATTGTCCCGCTATATCTATAGATATTCAGGTCCAGGTTTTGATTGA	VGVPLKRYFGQYALFRELSRYIYRYSGPGFD
sORF_124	NC_003901.1:1310160-1310201:-	NC_003901.1	deepribo	CDS	1310160	1310201	-	-34041836	12395	yes		<<<	in 5' UTR					no	unknown	other	inside	too short	not present	42	14	ATG	TGA	ATGTTAAGGAAACTCTTAGATAGAAGGAAATTTGAGAACTGA	MLRKLLDRRKFEN
sORF_125	NC_003901.1:1312907-1312951:+	NC_003901.1	deepribo	CDS	1312907	1312951	+	-62950315	24820	yes	on sRNA070	<>>	on sRNA					no	unknown	other	inside	too short	not present	45	15	TTG	TGA	TTGACCGGGCTAAAAGTGAAGGTAAAAAAGAACAGGAAATATTGA	LTGLKVKVKKNRKY
sORF_126	NC_003901.1:1312990-1313058:+	NC_003901.1	deepribo	CDS	1312990	1313058	+	-25219173	7833	yes		<>>	intergenic					no	unknown	other	inside	too short	not present	69	23	ATG	TGA	ATGAAAAGCCAGAACTTCAGTGCCCGACCACCTCCAGTGACTGATCCCTATAATGTGATTGGAGAGTGA	MKSQNFSARPPPVTDPYNVIGE
sORF_127	NC_003901.1:1313329-1313430:+	NC_003901.1	deepribo	CDS	1313329	1313430	+	-0.246471	3401	yes		<>>	intergenic					no	Unknown (This protein may have multiple localization sites.)	other	outside	virus	not present	102	34	ATG	TGA	ATGCTAAAAAAGAATTTAGATACCCTAATCCTGACGGCATTTCTTATTTTAACAACCGTATCAACTGCTGGAGAAATACAAAACGATTCTATAGTTTTTTGA	MLKKNLDTLILTAFLILTTVSTAGEIQNDSIVF
sORF_128	NC_003901.1:1313460-1313501:+	NC_003901.1	deepribo	CDS	1313460	1313501	+	-50355043	21132	yes		<>>	intergenic					no	unknown	other	inside	too short	not present	42	14	GTG	TGA	GTGATACGATGCCTGAAATTAAGAAGGAAACCCTATTCCTGA	VIRCLKLRRKPYS
sORF_129	NC_003901.1:1320507-1320647:+	NC_003901.1	deepribo	CDS	1320507	1320647	+	-0.668012	3770	yes		>><	antisense					no	cytoplasmic	other	outside	hydrolase	not present	141	47	GTG	TGA	GTGGGTAATATGACGGAAGAGTGTTTTGAAGCAATAGCTGGAAAATTCCCCAGAAAGCCAGGAGGACACTCAGAGGTAATGCGAGCATCCCGAGGAAGTAAAATAGCACAAGGGGATGGAAATCCAGGACAGTGTATTTGA	VGNMTEECFEAIAGKFPRKPGGHSEVMRASRGSKIAQGDGNPGQCI
sORF_130	NC_003901.1:1322723-1322845:+	NC_003901.1	deepribo	CDS	1322723	1322845	+	-53272657	22230	yes		<>>	intergenic					hypothetical protein [Methanosarcina mazei], 52aa	cytoplasmic	other	inside	cell cycle	on MM_RS18790, but shorter	123	41	GTG	TGA	GTGAAAAGAGAAAGCTGCGAGAAAAAGGGGAGATATAAAAATTTAATATGTAAATCCTGTTTCAGAAGGCACAAAACTGTTCTTGAAGTTGCCTTGTTGAGAGATGCCCAGGAAAAATATTGA	VKRESCEKKGRYKNLICKSCFRRHKTVLEVALLRDAQEKY
sORF_131	NC_003901.1:1325179-1325256:-	NC_003901.1	deepribo	CDS	1325179	1325256	-	-4746584	19829	yes		><>	antisense					no	unknown	other	outside	too short	not present	78	26	TTG	TGA	TTGAAAGGAGGAATATTTGCAGCAGGATGGGAGCTACTCGGTCTCCTTTCTTTACATAGAGAATTTCCGAGGCTATGA	LKGGIFAAGWELLGLLSLHREFPRL
sORF_132	NC_003901.1:1336232-1336282:-	NC_003901.1	deepribo	CDS	1336232	1336282	-	-67006607	25441	yes		><<	antisense					no	unknown	other	outside	too short	not present	51	17	TTG	TAG	TTGACCCTGCTGGTTTTCACCAGCAGAGCCCCTCATAATCAATATTTTTAG	LTLLVFTSRAPHNQYF
sORF_133	NC_003901.1:1368017-1368073:+	NC_003901.1	deepribo	CDS	1368017	1368073	+	-19557178	5835	yes		<>>	in 5' UTR					no	Extracellular	other	inside	too short	not present	57	19	TTG	TAA	TTGAAGGGAGTGGGTACAGGGAATAAGGAAATAACAAATGTCCCGGGCAGGCTGTAA	LKGVGTGNKEITNVPGRL
sORF_008	NC_003901.1:1458713-1458847:-	NC_003901.1	deepribo	CDS	1458713	1458847	-	18999159	1351	yes		><<	intergenic	yes	TD, BU	A01456	yes, sORF_08	hypothetical protein [Methanosarcina mazei], 44aa	cytoplasmic	other	inside	biosynthetic protein	not present	135	45	ATG	TAA	ATGAACGAAAAAATACAGAGAAAGACTCCGGAACCCGTTTTGCATGGGTTTTTGTTTGGTAACGGAACTTTTATTACTCCCGTGGAAATGAGAATCATGCAAAGCCTAGGGATCATTCCGGCAACAAAAGCATAA	MNEKIQRKTPEPVLHGFLFGNGTFITPVEMRIMQSLGIIPATKA
sORF_134	NC_003901.1:1467823-1467915:+	NC_003901.1	deepribo	CDS	1467823	1467915	+	-17830985	5380	yes		>><	in 3' UTR					no	Unknown (This protein may have multiple localization sites.)	other	outside	uncharacterized protein	not present	93	31	ATG	TGA	ATGAGCCTGGAATGGAAAGCTGATGGTAGGAAATCGTGGATCAAGATATCAAGTGTAAAGGAAAATAGACACACTTCTACTTTTTTTGAATGA	MSLEWKADGRKSWIKISSVKENRHTSTFFE
sORF_135	NC_003901.1:1467899-1467967:-	NC_003901.1	deepribo	CDS	1467899	1467967	-	-39814155	15733	yes		><<	intergenic					no	unknown	other	inside	too short	not present	69	23	TTG	TAG	TTGAGAACTGGGCTCAAGAGGACTAATTTTACGGGAAGTTGCTTCTTTTTGCTCATTCAAAAAAAGTAG	LRTGLKRTNFTGSCFFLLIQKK
sORF_136	NC_003901.1:1467997-1468188:-	NC_003901.1	deepribo	CDS	1467997	1468188	-	0.200239	2998	maybe	search shorter sORF	><<	in 3' UTR					no	unknown	other	inside	protein kinase	not present	192	64	GTG	TAA	GTGAGAGATCCCTCATCATCCCGGCAAAATAAACTCAATAAATTAAACAACTTAAAACAGAGCAGGCCTTCGGGCCTGCTTTTTCTTTCTTTCCCGAGTCCCGCCTCGGGAGGGCGGTGTCCTTTCCGCCCCGAATTGCGCATCGGGAGCACGCGGTCCTTTTCGCTCGCTTTGCTCTCTCAAGAGGACTAA	VRDPSSSRQNKLNKLNNLKQSRPSGLLFLSFPSPASGGRCPFRPELRIGSTRSFSLALLSQED
sORF_137	NC_003901.1:1500512-1500577:+	NC_003901.1	deepribo	CDS	1500512	1500577	+	-2681857	8537	yes		<<>	intergenic					no	unknown	other	outside	too short	not present	66	22	TTG	TAA	TTGTTGGTGCTGGAGGAGTCCGTGAGTGGGAAATTAAAGCGGATTCCGAGGGCGCCCAGCAGGTAA	LLVLEESVSGKLKRIPRAPSR
sORF_138	NC_003901.1:1504718-1504762:-	NC_003901.1	deepribo	CDS	1504718	1504762	-	-16606629	5080	yes		><<	intergenic					no	cytoplasmic	other	inside	too short	not present	45	15	ATG	TAG	ATGTGCAAGAGGCGTCTGAATGAAATACGCATCTTAGAGAATTAG	MCKRRLNEIRILEN
sORF_139	NC_003901.1:1539524-1539607:-	NC_003901.1	deepribo	CDS	1539524	1539607	-	-26160986	8259	yes		<<>	intergenic					no	Extracellular	other	inside	too short	not present	84	28	ATG	TGA	ATGAAAAAGACTTCAGGGAAACTCGCGCCACTGGCGCCTCAGTTTAATCCCGCTTATGGAAGTATTCAGACATCAGGAAATTGA	MKKTSGKLAPLAPQFNPAYGSIQTSGN
sORF_140	NC_003901.1:1539736-1539936:-	NC_003901.1	deepribo	CDS	1539736	1539936	-	0.694577	2537	yes	leaderless	><>	intergenic			A01493		no	cytoplasmic	other	inside	cell adhesion/transcription	not present	201	67	ATG	TAA	ATGAATTTAAGACATGTGACGTACAGGATTCCTGTTTTGCCGAAGTTGTTTTCCGGTGGGCGGGAGCTGTTCTGTCAGGTCATATCATATATTAACAATTTCATCCATTCATCACACTGGATCCGTAAAGAATTTCACGTACTAAACGTATGCAAACTTGATAGAAATTTCAGATTATACATATTACCAATTCAGGGCTAA	MNLRHVTYRIPVLPKLFSGGRELFCQVISYINNFIHSSHWIRKEFHVLNVCKLDRNFRLYILPIQG
sORF_141	NC_003901.1:1540150-1540188:-	NC_003901.1	ORF finder	CDS	1540188	1540150	-			yes		><>	intergenic					no	Extracellular	other	outside	too short	not present	39	13	CTG	TAA	CTGAACGAGCGAGTTGGGAGTGGGGGGGTTAGTATATAA	MNERVGSGGVSI
sORF_142	NC_003901.1:1553150-1553299:+	NC_003901.1	deepribo	CDS	1553150	1553299	+	0.846701	2409	yes	the predicted sORF could be shorter?	>>>	in 5' UTR					hypothetical protein [Methanosarcina mazei], 49aa	cytoplasmic	other	outside	Prismane protein-like	not present	150	50	ATG	TAA	ATGATAGTAAATCCAAAGCAGCAAGTATTATGCGGAGGTATATACGGTAAAAGAACGAAAAGAAGCTGGCTAACAGCAAAAGAAGGATGCAAAGCAAAAATTAGAAAAATGGATGTATTAAGGTCTGTAAAAACGCGAGAACGTCTTTAA	MIVNPKQQVLCGGIYGKRTKRSWLTAKEGCKAKIRKMDVLRSVKTRERL
sORF_017	NC_003901.1:1588136-1588276:-	NC_003901.1	deepribo	CDS	1588136	1588276	-	13129443	1922	yes		><>	antisense				yes, sORF_17	no	cytoplasmic	other	inside	ribosome	not present	141	47	ATG	TAA	ATGAGTAAGAACTGGACGGAGAGGAAGAAGAGGAGAGGGAAGGAGAAGAAGGAGAAGAAGGAGAAGAGGAAGAAGAACTGGAAGAAGAAAGCTGGTTCAGTTCATCAACCTCTTCTTCTCCAAGAACCCTTGCAAGGTTAA	MSKNWTERKKRRGKEKKEKKEKRKKNWKKKAGSVHQPLLLQEPLQG
sORF_143	NC_003901.1:1603083-1603151:-	NC_003901.1	deepribo	CDS	1603083	1603151	-	-44484243	18310	yes		<<<	in 3' UTR					no	CytoplasmicMembrane	other	TMhelix 2-21	too short	not present	69	23	TTG	TAA	TTGATTTATTTTATTTTCTTTCTTTTTGTTTTCTTATATTTCCTTTCAGTTTTTCTCTTCGGTTTTTAA	LIYFIFFLFVFLYFLSVFLFGF
sORF_144	NC_003901.1:1613453-1613620:+	NC_003901.1	deepribo	CDS	1613453	1613620	+	-18544765	5567	yes		>>>	intergenic					no	unknown	other	outside	oxidoreductase	not present	168	56	GTG	TGA	GTGCGAAATCTGTCAGGTTTGCATAGCATAAATGCAGGCTTTAGCGAATGGTTTCGCAGCTTGTCTGGATGCTGGCTTCTGAAAGATGTATTTTCCACTCTCAGGTTCTTCGCGTTTCAGGCGGTTTTTATACCCGGATTTCGGGTGAGACAGGAACTCACTGTGTGA	VRNLSGLHSINAGFSEWFRSLSGCWLLKDVFSTLRFFAFQAVFIPGFRVRQELTV
sORF_145	NC_003901.1:1622996-1623103:-	NC_003901.1	deepribo	CDS	1622996	1623103	-	0.29097	2899	yes	not highly expressed	><<	in operon			A01541		no	unknown	other	outside	replication	not present	108	36	GTG	TAA	GTGAATCCCTGGCATATGAAACTCTATCCGACAAAAAATCTTATTAAACTAAAAACTACAAAAATACCACCCCTTTATTTCTACTGTGTTCTGGGATCAGTAGACTAA	VNPWHMKLYPTKNLIKLKTTKIPPLYFYCVLGSVD
sORF_146	NC_003901.1:1625295-1625354:+	NC_003901.1	deepribo	CDS	1625295	1625354	+	-4749317	19848	yes	intergenic or in operon	>>>	intergenic					no	Extracellular	other	outside	too short	not present	60	20	TTG	TAG	TTGAGTATCGCGGAATCACTTTTTCTAGCCGGTCTTTTTTTTCAATTTGATTTTTCTTAG	LSIAESLFLAGLFFQFDFS
sORF_147	NC_003901.1:1638878-1639057:-	NC_003901.1	deepribo	CDS	1638878	1639057	-	12135826	2019	yes		<<>	in operon					no	cytoplasmic	other	outside	virus	not present	180	60	ATG	TAA	ATGATATCTAAAGGGGCACTCTTTAGAAACTGCATGCCCTGTTCCGATATTGCTGACTGGTCTGGAAGGGTTATTATACAATTAGTGGGTTGGCTAAGGAATGGTACCCGTGCAGGGTTTTGTTTTGTTGCTTTGATGCGCTCTGCGCCAGCACAATCCTCCTCTGCACACCAGAAATAA	MISKGALFRNCMPCSDIADWSGRVIIQLVGWLRNGTRAGFCFVALMRSAPAQSSSAHQK
sORF_001	NC_003901.1:1675939-1676100:-	NC_003901.1	deepribo	CDS	1675939	1676100	-	37624485	108	yes	nice coverage	><<	intergenic	yes		A01444		hypothetical protein [Methanosarcina mazei]	cytoplasmic	other	outside	Hypothetical protein YoaG	MM_RS18875	162	54	ATG	TAA	ATGAAAATCGAACTTCTGGTAGACGGCAGAAAAATTCCGATGAATGAATTTGTCCAGACAATAGTGGGCAACGTTATAAAAGCAATGGTAGAGACTCTTCACACAATCGACGGCAATTGGAAGGAAATTTCAATACACATAGAGCAGGATGAAGCAAAATAA	MKIELLVDGRKIPMNEFVQTIVGNVIKAMVETLHTIDGNWKEISIHIEQDEAK
sORF_148	NC_003901.1:1703014-1703064:-	NC_003901.1	deepribo	CDS	1703014	1703064	-	-26254895	8298	yes		><<	intergenic					no	cytoplasmic	other	inside	too short	not present	51	17	ATG	TAA	ATGAGGAGAAAAGCAAATGAATACGGCAGGAAAAAAATTAAACAATTGTAA	MRRKANEYGRKKIKQL
sORF_149	NC_003901.1:1714693-1714821:+	NC_003901.1	deepribo	CDS	1714693	1714821	+	-50669956	21254	yes	on spRNA15	<><	on sRNA					no	cytoplasmic	other	outside	protein binding	not present	129	43	TTG	TAG	TTGTGTTTCTCAGGAGTTAAGGGGCTTAATTATACTTCTCAAAGGAAGTGCGGACCTGGACCTCAGGAGCCACCTGAATGGTGGCTGTACTTTCTGAAGAAGGTTCGAAGCCTGCACTCCTTTAAGTAG	LCFSGVKGLNYTSQRKCGPGPQEPPEWWLYFLKKVRSLHSFK
sORF_150	NC_003901.1:1714946-1714984:+	NC_003901.1	ORF finder	CDS	1714946	1714984	+			yes	on asRNA016	>><	on sRNA					no	Extracellular	other	inside	too short	not present	39	13	CTG	TGA	CTGCCGTTCTCCAATGTAAAAAAGGTATCGTCTGCCTGA	MPFSNVKKVSSA
sORF_151	NC_003901.1:1714977-1715012:+	NC_003901.1	ORF finder	CDS	1714977	1715012	+			yes	on asRNA016	<><	on sRNA					no	unknown	other	outside	too short	not present	36	12	CTG	TAA	CTGCCTGATCTCCCCATCAGGCAGACTTTCAGCTAA	MPDLPIRQTFS
sORF_152	NC_003901.1:1717007-1717111:-	NC_003901.1	deepribo	CDS	1717007	1717111	-	0.701854	2522	yes		<<<	in 5' UTR					hypothetical protein MCM1_2545 [Methanosarcina barkeri CM1], 34aa, 91%	CytoplasmicMembrane	other	TMhelix 5-24	membrane protein	not present	105	35	ATG	TGA	ATGGATATCTGGACTGTTATAAACGGACTGATATATCTTCTGGCTTTCGGGCTGATGGCCTGGGTTCTACTTGATGCCAGCAGGGTTTCAAAAAGAAGGGGTTGA	MDIWTVINGLIYLLAFGLMAWVLLDASRVSKRRG
sORF_153	NC_003901.1:1724317-1724379:-	NC_003901.1	deepribo	CDS	1724317	1724379	-	-24967976	7723	yes		><<	intergenic					no	cytoplasmic	other	inside	too short	not present	63	21	ATG	TGA	ATGAACCAGAGAAAAAAATGTAGAATAACACAGAGCAGGGGGCAGCTCGCCCCTCTGTTGTGA	MNQRKKCRITQSRGQLAPLL
sORF_155	NC_003901.1:1769354-1769443:-	NC_003901.1	deepribo	CDS	1769354	1769443	-	-27955515	9124	yes	overlaps sRNA080	><>	overlapping					no	cytoplasmic	other	outside	too short	not present	90	30	GTG	TAA	GTGTCCTCTGCCTCCGGGACATGTCCCTTTCTGAAGAGCCGGAAAAACGAGATTCAGGGGAAAGCTAAAGGAGTAAGGTTCTGCCTTTAA	VSSASGTCPFLKSRKNEIQGKAKGVRFCL
sORF_156	NC_003901.1:1809596-1809754:-	NC_003901.1	deepribo	CDS	1809596	1809754	-	27590249	568	yes		<<<	overlapping	yes	TD, BU	A01449		hypothetical protein [Methanosarcina]	cytoplasmic	other	inside	upf0350 protein vc_2471	MM_RS18365	159	53	ATG	TAA	ATGAGTGAGCTAAATCGTGAAGAAGTAAAAAGAAAAGAATGTAGATATGGATGCCGTCAAGACAGGTATCACACAGTTGTAAAGGGCTGCACAGACAGCCTTGATACAGATGAATTAGACCTTTACCGCTATATGATAGGCGGGATGCAGGGTAAATAA	MSELNREEVKRKECRYGCRQDRYHTVVKGCTDSLDTDELDLYRYMIGGMQGK
sORF_157	NC_003901.1:1822102-1822203:-	NC_003901.1	deepribo	CDS	1822102	1822203	-	-28882232	9595	yes		<<<	in 5' UTR					no	cytoplasmic	other	outside	metal binding protein	not present	102	34	TTG	TAG	TTGGACCCAAAAAGTCCTTCGTGTTTAAATATTTCACGTATAATCAGAGGATTCCCCATTTCAAAATTTTTTGAAAATCCTCTAGGCATAACTGCGAGGTAG	LDPKSPSCLNISRIIRGFPISKFFENPLGITAR
sORF_158	NC_003901.1:1835569-1835652:+	NC_003901.1	deepribo	CDS	1835569	1835652	+	0.374187	2819	yes	on a mis-annotated gene	>>>	intergenic			A01609		no	unknown	other	outside	too short	not present	84	28	ATG	TAG	ATGAGTACCTGGAACATACCGCTGATATCAAGTTCCTGGCCTATGGGGAGACCGTGGAAGAGGTATTTGAAAACGCAGCTCTAG	MSTWNIPLISSSWPMGRPWKRYLKTQL
sORF_159	NC_003901.1:1837752-1837790:+	NC_003901.1	deepribo	CDS	1837752	1837790	+	-43392925	17759	yes		>><	in 3' UTR					no	CytoplasmicMembrane	other	outside	too short	not present	39	13	GTG	TAA	GTGAAAATAGCCTTATTTTTTATTTTTCTTATTTTTTAA	VKIALFFIFLIF
sORF_160	NC_003901.1:1839485-1839562:+	NC_003901.1	deepribo	CDS	1839485	1839562	+	-22011657	6600	yes	on spRNA18	<><	on sRNA					no	unknown	other	inside	too short	not present	78	26	TTG	TAA	TTGTCCTGTCTTTGTTGTCCTTTAGCGGAAGACGTGATTAATCCCGGACAAACAGTGAGCCTGAATGGATTTGTATAA	LSCLCCPLAEDVINPGQTVSLNGFV
sORF_161	NC_003901.1:1894217-1894288:-	NC_003901.1	deepribo	CDS	1894217	1894288	-	-23764987	7246	yes		<<>	in 5' UTR					no	Extracellular	other	outside	too short	not present	72	24	TTG	TAA	TTGCCAGTAAATCAATTCATCCGTAATACAGATTTTACCCCCAAATTTCTTGAGTGGATGGAGGGATTATAA	LPVNQFIRNTDFTPKFLEWMEGL
sORF_162	NC_003901.1:1915318-1915368:-	NC_003901.1	deepribo	CDS	1915318	1915368	-	-3138834	10940	yes	on sRNA084	<<>	on sRNA					no	cytoplasmic	other	outside	too short	not present	51	17	TTG	TAG	TTGAGAGTTAGTGGGTTTCCTCTCAGTCCAATGGGGTTGGATCATCAGTAG	LRVSGFPLSPMGLDHQ
sORF_163	NC_003901.1:1946272-1946424:-	NC_003901.1	deepribo	CDS	1946272	1946424	-	0.512218	2701	yes		><>	antisense					no	cytoplasmic	other	outside	Prim-pol domain	not present	153	51	ATG	TGA	ATGGAAGGACAGAGGTATAAAATGTTTCCCCAGAAGATCTTTTTTCTACCAGCCGTTAATATAAAAAAAGAAAGAGATGAAGAAATGGAAAAATCAGATAGATGGTGTAGGGCGCGGTTCGGCTCTTCTGTACCTCGGGCTTACAGGGTTTGA	MEGQRYKMFPQKIFFLPAVNIKKERDEEMEKSDRWCRARFGSSVPRAYRV
sORF_164	NC_003901.1:1968261-1968308:-	NC_003901.1	deepribo	CDS	1968261	1968308	-	-26993668	8633	yes		<<<	in operon					no	Extracellular	other	inside	too short	not present	48	16	ATG	TAA	ATGAACCCGGAAACTGCAGATTCGGAGAGGCAAGGACCTTTTTGTTAA	MNPETADSERQGPFC
sORF_165	NC_003901.1:1969098-1969139:+	NC_003901.1	deepribo	CDS	1969098	1969139	+	-54169626	22545	yes		<>>	in 5' UTR					no	Extracellular	other	inside	too short	not present	42	14	TTG	TGA	TTGACAAAAAAACAAGATAGAGGTGGTTTGAATTCAACCTGA	LTKKQDRGGLNST
sORF_166	NC_003901.1:2027295-2027444:-	NC_003901.1	deepribo	CDS	2027295	2027444	-	-25329723	7887	yes		<<<	intergenic					no	unknown	other	TMhelix 10-32	transport protein	not present	150	50	GTG	TGA	GTGTTTTTACATGATTTCAGTGATTTTATATTCAGCGTTTTTACAATTGCCTTTTTTATGAAGAAATTCTGTTTTTCAGCTTATTTAATCGTTTTAGATTTTTTAAGGCTTCAATCACCTTTTTTTCCAAAAAAGGAAAGAAAAAAATGA	VFLHDFSDFIFSVFTIAFFMKKFCFSAYLIVLDFLRLQSPFFPKKERKK
sORF_167	NC_003901.1:2029778-2029843:-	NC_003901.1	deepribo	CDS	2029778	2029843	-	-38872855	15161	yes		><<	intergenic					no	cytoplasmic	other	inside	too short	not present	66	22	TTG	TAA	TTGAAATTCGTGGAGCGGAATGCAAAAAACAAAAGAAAGGTAAAAAAGGATAAAGATTTCATGTAA	LKFVERNAKNKRKVKKDKDFM
sORF_168	NC_003901.1:2030173-2030247:-	NC_003901.1	deepribo	CDS	2030173	2030247	-	-10700254	4142	yes		<<>	in 5' UTR					no	cytoplasmic	other	inside	too short	not present	75	25	ATG	TAA	ATGGTGAGAGAAAAAATAACCACATCATTTCAAGAGATTAAAGAGACTGAAATAGATATAATTTTTGGCACATAA	MVREKITTSFQEIKETEIDIIFGT
sORF_169	NC_003901.1:2030475-2030510:+	NC_003901.1	deepribo	CDS	2030475	2030510	+	-25867038	8117	yes		<>>	in 5' UTR					no	Extracellular	other	outside	too short	not present	36	12	ATG	TAA	ATGTTCCCTCTGCTAAATTCTCATGAACCCCAGTAA	MFPLLNSHEPQ
sORF_170	NC_003901.1:2030548-2030604:+	NC_003901.1	deepribo	CDS	2030548	2030604	+	-34683926	12752	yes		<>>	in 5' UTR					no	Extracellular	other	outside	too short	not present	57	19	GTG	TGA	GTGGTGATCCTGGCTTCCCACCCTGACATCATAAGTTACTTTTCGTGCATCTCATGA	VVILASHPDIISYFSCIS
sORF_005	NC_003901.1:2035411-2035560:+	NC_003901.1	deepribo	CDS	2035411	2035560	+	26216912	660	yes	in the 2 conditions, nice coverage	>>>	in operon			A01452	yes, sORF_05	hypothetical protein [Methanosarcina]	CytoplasmicMembrane	other	TMhelix 20-42	membrane protein	MM_RS18880	150	50	ATG	TGA	ATGGTACAAACAGCAGCAGCTCTTGAAGCTTACAACGCTTACTGGGCAAATTCTTTCATACCGGCTGGGGATATTATGTGGATGGTCTTTATCCTCATCCTGGCAGTGATTGCCCTGTGGCAGGCAAGGACTTTCGTGTCCAAATTCTGA	MVQTAAALEAYNAYWANSFIPAGDIMWMVFILILAVIALWQARTFVSKF
sORF_171	NC_003901.1:2038281-2038376:+	NC_003901.1	deepribo	CDS	2038281	2038376	+	-4564472	18969	yes		>>>	in 3' UTR					no	CytoplasmicMembrane	other	TMhelix 5-27	protein binding	not present	96	32	GTG	TAA	GTGGAGTTAACTATTTTTTTCGGGCTGAGAACTTTTTATAAAGTTCTCTTTATTCCCTGTTTTATACACATGCTCTTTTTATCCCCTGTTTTTTAA	VELTIFFGLRTFYKVLFIPCFIHMLFLSPVF
sORF_172	NC_003901.1:2038616-2038771:-	NC_003901.1	deepribo	CDS	2038616	2038771	-	0.257944	2936	yes		><>	intergenic					hypothetical protein [Methanosarcina],51aa	cytoplasmic	other	inside	de novo protein	MM_RS18385	156	52	GTG	TAA	GTGAAAAAAGAAAGAACGAGAAAGGAAAACAAGAGAGAAATGGTTCAGGAAAAAAGAAAAAAAGAAAAAAAAGTAATGGAGGTTCAAAGGCAAATTTCACAGGAGTCTGCAGAATTACAGAGATTTAAAATGGCGCTTTTGAAGCAAATCAAGTAA	VKKERTRKENKREMVQEKRKKEKKVMEVQRQISQESAELQRFKMALLKQIK
sORF_173	NC_003901.1:2038660-2038803:+	NC_003901.1	ORF finder	CDS	2038660	2038803	+			yes		>>>	intergenic					no	unknown	other	Tmhelix 13-35	hydrolase	not present	144	48	CTG	TGA	CTGCAGACTCCTGTGAAATTTGCCTTTGAACCTCCATTACTTTTTTTTCTTTTTTTCTTTTTTCCTGAACCATTTCTCTCTTGTTTTCCTTTCTCGTTCTTTCTTTTTTCACTTACTGTTTTTCCTGTTTCAGTATTACGGTGA	MQTPVKFAFEPPLLFFLFFFFPEPFLSCFPFSFFLFSLTVFPVSVLR
sORF_174	NC_003901.1:2105019-2105084:+	NC_003901.1	ORF finder	CDS	2105019	2105084	+			yes	on spRNA21	>>>	on sRNA					no	unknown	other	inside	too short	not present	66	22	TTG	TAG	TTGATGCAAAAATGGCTGGTTTATAATTTAATAAGGGAAAAAGTAATTAGCTTTGTTTCCCCTTAG	MMQKWLVYNLIREKVISFVSP
sORF_175	NC_003901.1:2105463-2105540:+	NC_003901.1	deepribo	CDS	2105463	2105540	+	-2305109	6991	yes		>>>	intergenic					no	cytoplasmic	other	inside	too short	not present	78	26	GTG	TGA	GTGCTGAATCAGGAGAATACTTGCGTAAAAGGAAATGATCAGAAGTATAAAGAAAGTTATTGGAATAAAAATGAATGA	VLNQENTCVKGNDQKYKESYWNKNE
sORF_176	NC_003901.1:2105724-2105828:+	NC_003901.1	deepribo	CDS	2105724	2105828	+	-21819503	6551	yes		>>>	intergenic					hypothetical protein MM_1765 [Methanosarcina mazei Go1], 76aa	Extracellular	other	outside	PA1123-like	not present	105	35	ATG	TGA	ATGTTGAAGTGGAATAAGCTCCTGGAATGTGGAATAATAAACCGCTGGAATATACAAAATAGTTTAGCAAAGTCATTTAAATATAGAAGTTTACCCTTAATCTGA	MLKWNKLLECGIINRWNIQNSLAKSFKYRSLPLI
sORF_177	NC_003901.1:2106067-2106117:+	NC_003901.1	deepribo	CDS	2106067	2106117	+	-35818825	13416	yes		>>>	intergenic					no	cytoplasmic	other	outside	too short	not present	51	17	ATG	TGA	ATGCAGCCTGATGCACCTGATCAAGGAGGGGACTTCTTTAAGGGTATATGA	MQPDAPDQGGDFFKGI
sORF_178	NC_003901.1:2106077-2106271:+	NC_003901.1	deepribo	CDS	2106077	2106271	+	0.626836	2593	yes		>>>	in 5' UTR			A01499		no	cytoplasmic	other	outside	transferase	not present	195	65	ATG	TAA	ATGCACCTGATCAAGGAGGGGACTTCTTTAAGGGTATATGAAGTAAATTTTAGAAGTGACTTTTCTAAAAAGATGATTCCATATCATAATTTCCATTATTATTCCATGCTTTTGCATCACGCGTTTACATTCATGCTCATTGGTATAAGACCGTCACCGAATCTGTTTTTGAGGTTTCGGTTTTTACAAGGATAA	MHLIKEGTSLRVYEVNFRSDFSKKMIPYHNFHYYSMLLHHAFTFMLIGIRPSPNLFLRFRFLQG
sORF_179	NC_003901.1:2115566-2115682:+	NC_003901.1	ORF finder	CDS	2115566	2115682	+			yes		>>>	in operon					no	CytoplasmicMembrane	other	Tmhelix 15-37	photosynthesis	not present	117	39	CTG	TGA	CTGACGTTCGATAATGATTTTAATCCTTCGTTATGGTTAAACTTTAACCCGTTTATAAGTTTTTCGCTAGTCATAGCCGCGAGTTTTCTTCTCCCTTCTTTTATATATATTCTGTGA	MTFDNDFNPSLWLNFNPFISFSLVIAASFLLPSFIYIL
sORF_180	NC_003901.1:2116825-2116881:+	NC_003901.1	deepribo	CDS	2116825	2116881	+	-2600662	8171	yes		>>>	in 3' UTR					no	unknown	other	outside	too short	not present	57	19	ATG	TAA	ATGTGCCCTCTTTTTCTTCCCTTTTTCATGGAACTTTATTCGCGGCTGTGCTCATAA	MCPLFLPFFMELYSRLCS
sORF_181	NC_003901.1:2125755-2125799:+	NC_003901.1	deepribo	CDS	2125755	2125799	+	-31700382	11099	yes		<>>	in operon					no	Extracellular	other	outside	too short	not present	45	15	ATG	TAG	ATGAGTAAAGAACTGCCTGGAGGGCATTGGTCCTGCTCCGGATAG	MSKELPGGHWSCSG
sORF_182	NC_003901.1:2125802-2125849:+	NC_003901.1	deepribo	CDS	2125802	2125849	+	-34943407	12924	yes		<>>	in operon					no	unknown	other	outside	too short	not present	48	16	ATG	TAA	ATGCTTGAGAGTATATTGCCGGAGCTGCTGTATTGGGGAGTCCAGTAA	MLESILPELLYWGVQ
sORF_183	NC_003901.1:2190277-2190351:+	NC_003901.1	deepribo	CDS	2190277	2190351	+	-31425376	10962	yes	on spRNA23	<>>	on sRNA					no	cytoplasmic	other	inside	too short	not present	75	25	ATG	TGA	ATGCGGGGTTCAATACAGGTCTCAAACTCTACCGAACCCCACATACCCGAAGGCAAGAAATATGCTACTTCATGA	MRGSIQVSNSTEPHIPEGKKYATS
sORF_184	NC_003901.1:2287460-2287495:+	NC_003901.1	deepribo	CDS	2287460	2287495	+	-4566348	18979	yes	predicted internal to an antitoxin, check this	>>>	overlapping					no	Extracellular	other	inside	too short	not present	36	12	TTG	TGA	TTGAGGCTGAGGAACTTGAAGATGTTTTGCCGCTGA	LRLRNLKMFCR
sORF_185	NC_003901.1:2321718-2321831:-	NC_003901.1	deepribo	CDS	2321718	2321831	-	-22606125	6837	yes		><<	intergenic					hypothetical protein MmTuc01_2031 [Methanosarcina mazei Tuc01], 37aa	cytoplasmic	other	inside	dna binding protein	not present	114	38	TTG	TGA	TTGAAAATAAATAAAAAGGTTGAAAGTAAGGTAAATGAGAAATTGAAAATAAATAGAAATGATGAAAATAGGGTAAAGAATGGAAGTAAAATAAAAAGGTCAAAAATGAAATGA	LKINKKVESKVNEKLKINRNDENRVKNGSKIKRSKMK
sORF_186	NC_003901.1:2322132-2322266:-	NC_003901.1	deepribo	CDS	2322132	2322266	-	11179748	2105	yes		><<	intergenic					hypothetical protein [Methanosarcina mazei], 44aa	unknown	other	inside	hydrolase	not present	135	45	ATG	TGA	ATGATTCAAACAAAAGCAATAGCCAGGGAACCTGAGATCGTGTGGGATCTCAATATCAGTAAGGATGGAAAGTCTTACCAGGAAAATTTTATTCTCTTATTTCCCAGGTACGTCAGTGCCATCGATGATGAGTGA	MIQTKAIAREPEIVWDLNISKDGKSYQENFILLFPRYVSAIDDE
sORF_187	NC_003901.1:2322314-2322391:-	NC_003901.1	ORF finder	CDS	2322391	2322314	-			yes		><<	intergenic					no	cytoplasmic	other	outside	too short	not present	78	26	CTG	TAG	CTGCAAAGCGAACAGATATGCAGTCAGCTGGCGCTTATCCCGGGTAACGTGCGTCCCGGGAGATGTCCAGCAGAATAG	MQSEQICSQLALIPGNVRPGRCPAE
sORF_188	NC_003901.1:2337883-2337942:+	NC_003901.1	deepribo	CDS	2337883	2337942	+	-26042655	8183	yes		>>>	antisense					no	Extracellular	other	inside	too short	not present	60	20	ATG	TAG	ATGATTGACAACTGCGCTTATATTACTGTTCTGGATTTTTACCTTACTGATTCCTGTTAG	MIDNCAYITVLDFYLTDSC
sORF_189	NC_003901.1:2343293-2343400:-	NC_003901.1	ORF finder	CDS	2343400	2343293	-			yes	on sRNA097	<<<	on sRNA					no	cytoplasmic	other	inside	transcription	not present	108	36	CTG	TAA	CTGGATACGGATTTAAAAGAGTGGCGGGGATATACAGACTTGAAAATCATAGATACTCAGAGTTTTAAGATAATGACGTTGAGAAAAGGGGACAAAAACATTAATTAA	MDTDLKEWRGYTDLKIIDTQSFKIMTLRKGDKNIN
sORF_190	NC_003901.1:2343431-2343478:-	NC_003901.1	deepribo	CDS	2343431	2343478	-	-29255416	9791	yes	on sRNA097	<<<	on sRNA					no	Extracellular	other	inside	too short	not present	48	16	TTG	TAA	TTGAATCTAAGCCAAAATATCTACATCAATAAGTTGACTCAGCCTTAA	LNLSQNIYINKLTQP
sORF_191	NC_003901.1:2347692-2347760:+	NC_003901.1	deepribo	CDS	2347692	2347760	+	-12373726	4344	yes		<>>	in 5' UTR					no	cytoplasmic	other	inside	too short	not present	69	23	ATG	TAA	ATGAAATCCTCTTCGGCAATAGACGAAATGGACAAGTCTGATTTGGTGAAGAATGGTGAAACCCTTTAA	MKSSSAIDEMDKSDLVKNGETL
sORF_192	NC_003901.1:2419264-2419317:-	NC_003901.1	deepribo	CDS	2419264	2419317	-	-32725403	11621	yes	on asRNA023	><>	on sRNA					no	Extracellular	other	inside	too short	not present	54	18	GTG	TAA	GTGAACAATAGAAAGAGTCAAGAACGCAAACAAATAAAAAATCAGCATCAGTAA	VNNRKSQERKQIKNQHQ
sORF_193	NC_003901.1:2420833-2420898:-	NC_003901.1	ORF finder	CDS	2420898	2420833	-			yes		<<<	intergenic					no	cytoplasmic	other	inside	too short	not present	66	22	ATG	TAA	ATGGGAGTTTTTATGGATAGTTGTTGCGTTAGTTGCTGGCGGATTATATGGATGTATAGTCAATAA	MMQHQSPIMHHGSFYG
sORF_194	NC_003901.1:2435831-2435875:-	NC_003901.1	deepribo	CDS	2435831	2435875	-	-28726394	9516	yes		<<<	in 3' UTR					no	Extracellular	other	inside	too short	not present	45	15	ATG	TAA	ATGAGCAGTACGGGACCGAAAAAAGGAATTATGGAAACTGGATAA	MSSTGPKKGIMETG
sORF_195	NC_003901.1:2437718-2437789:+	NC_003901.1	deepribo	CDS	2437718	2437789	+	-3445894	12622	yes	in operon with MM_2040	>>>	in operon					no	Extracellular	other	inside	too short	not present	72	24	ATG	TAG	ATGCGAAACTGCTTAAACACTACCCCTTTTATCCCGTTTTACTTTACATCTGATTTAAATAATTTTTTATAG	MRNCLNTTPFIPFYFTSDLNNFL
sORF_196	NC_003901.1:2457608-2457649:-	NC_003901.1	deepribo	CDS	2457608	2457649	-	0.416992	2775	maybe		><>	intergenic			A01521		no	Unknown (This protein may have multiple localization sites.)	other	inside	too short	not present	42	14	ATG	TGA	ATGAAAAAAGGGAGAAAGAGAAAAGAAAATTATCGGTTTTGA	MKKGRKRKENYRF
sORF_197	NC_003901.1:2468535-2468648:+	NC_003901.1	deepribo	CDS	2468535	2468648	+	-21164997	6347	yes		<>>	antisense					no	unknown	other	TMhelix 5-27	viral protein	not present	114	38	ATG	TAA	ATGTATGACGAGATTGGATCTGTAGGTGTCATGATTGGATCTGTAGGTGTCATTAAGTTCCTCCCACACTATTGTATCTTTATAGATATCAGGACCGCTATCTCCGTTACCTAA	MYDEIGSVGVMIGSVGVIKFLPHYCIFIDIRTAISVT
sORF_198	NC_003901.1:2468692-2468757:+	NC_003901.1	deepribo	CDS	2468692	2468757	+	-0.149038	3309	yes		<>>	antisense					no	cytoplasmic	other	outside	too short	not present	66	22	ATG	TAG	ATGTTATACATGTATATGTCGGATTTCCCATTCCGATCTTCCATCCAAACGATCTTGTCACCGTAG	MLYMYMSDFPFRSSIQTILSP
sORF_199	NC_003901.1:2475752-2475853:-	NC_003901.1	deepribo	CDS	2475752	2475853	-	0.851657	2405	yes		><<	antisense			A01485		no	unknown	other	outside	viral protein	not present	102	34	ATG	TAA	ATGGCTATTTTAAACAGTTTAGAGGATTTAGTGGGGTTATTTCGGACGAGGAGCTGTATAATGGCTGCAAGAAATCCGAGGTCTGCCAGAGAGACAAGATAA	MAILNSLEDLVGLFRTRSCIMAARNPRSARETR
sORF_314	NC_003901.1:2483737-2483799:+	NC_003901.1	deepribo	CDS	2483737	2483799	+	-24148784	7380	yes	on spRNA26	>><	on sRNA					hypothetical protein [Methanosarcina barkeri], 19aa	Extracellular	other	inside	too short	not present	63	21	ATG	TAA	ATGAAAAATCTGGCTGATTCCATGATGAGCCCTATGAGTTCTGAGGCACGGAAATTATCCTAA	MKNLADSMMSPMSSEARKLS
sORF_200	NC_003901.1:2534037-2534192:+	NC_003901.1	deepribo	CDS	2534037	2534192	+	17515442	1519	yes		>>>	intergenic		TD, BU	A01671		hypothetical protein [Methanosarcina mazei], 51aa	cytoplasmic	other	inside	hydrolase/dna	not present	156	52	ATG	TAA	ATGGAGTATGTGAGGAAAATTTGTCCGATTTGTGGAAATGAGTTTATAGTCCTTAAAAAAGTGGAGGATAAGGCAATTTACTGTACACTTGAATGCCTTTCAGCAGCTCAGGGAAAGGTTAAGAGAGAAAAGGTCTTCTCCGGAGTGTCTGCATAA	MEYVRKICPICGNEFIVLKKVEDKAIYCTLECLSAAQGKVKREKVFSGVSA
sORF_201	NC_003901.1:2537993-2538103:+	NC_003901.1	deepribo	CDS	2537993	2538103	+	-1614597	4983	yes		>>>	in operon					no	cytoplasmic	other	outside	uncharacterized protein	not present	111	37	GTG	TGA	GTGAGAAAAGTCGGATCAACATTAGTGTCAAAGGGCCAATGCTTTGAAACGCCCGCTTTTGGCGCCCCGGAGGCGTCTAAATCGCACGAAACTGTTTCAGGTTTTCGATGA	VRKVGSTLVSKGQCFETPAFGAPEASKSHETVSGFR
sORF_202	NC_003901.1:2538036-2538152:+	NC_003901.1	deepribo	CDS	2538036	2538152	+	-2002417	5967	yes	in 5'UTR in ribosomal operon	>>>	in 5' UTR					no	unknown	other	outside	protein binding	not present	117	39	TTG	TGA	TTGAAACGCCCGCTTTTGGCGCCCCGGAGGCGTCTAAATCGCACGAAACTGTTTCAGGTTTTCGATGAGTTGCGGTTGCAGTTACTGAATACTGAAGTTTCAAATCAGGTTAGCTGA	LKRPLLAPRRRLNRTKLFQVFDELRLQLLNTEVSNQVS
sORF_203	NC_003901.1:2538221-2538385:+	NC_003901.1	deepribo	CDS	2538221	2538385	+	-36108458	13561	yes		>>>	in operon					no	cytoplasmic	other	outside	oxidoreductase	not present	165	55	GTG	TGA	GTGCCTGGATTTGGGTCTGCCAGGATCGTAAGGTCGGTCCCTCAATTAGAGGTTTCCTGCAAGGCAGGAACGAGGGATTCGAATATCTGCAGATGCCTGAAGGAATGTAGGGTACCAGGAGTACAGAACTCCGGTCTGCTCGAGGCTTTGTGCCGGCAGGTCTGA	VPGFGSARIVRSVPQLEVSCKAGTRDSNICRCLKECRVPGVQNSGLLEALCRQV
sORF_204	NC_003901.1:2651437-2651601:-	NC_003901.1	deepribo	CDS	2651437	2651601	-	-14259943	4636	yes		><>	intergenic		TD	A0016		hypothetical protein [Methanosarcina mazei], 54aa	cytoplasmic	other	inside	hydrolase	MM_RS18895	165	55	GTG	TAA	GTGTCTACTATGGTTTACGTAACAAAAATATGTCCCGTTTGCGGGAAAGAATTCTTTGTCCTCAAGGATGCAGAGGAAAAGGCAATATACTGCACTCTGGCGTGCCTGGCAACAGCTCAGGAGAAGTTTGAACGCAGAGGCAGGTCCTTCCCGAGTTTTAGCTAA	VSTMVYVTKICPVCGKEFFVLKDAEEKAIYCTLACLATAQEKFERRGRSFPSFS
sORF_205	NC_003901.1:2661007-2661057:+	NC_003901.1	deepribo	CDS	2661007	2661057	+	-31246603	10866	yes		>><	intergenic					no	cytoplasmic	other	inside	too short	not present	51	17	GTG	TGA	GTGAAAAGGACACCGTTCTCATTAGACAAGACTCGGGAGGGACAAGAATGA	VKRTPFSLDKTREGQE
sORF_206	NC_003901.1:2702968-2703060:-	NC_003901.1	deepribo	CDS	2702968	2703060	-	-0.589673	3693	yes		<<<	intergenic					no	cytoplasmic	other	outside	Topoisomerase V catalytic domain-like	not present	93	31	GTG	TAA	GTGAAAGAGGTGCTCCCTGATGCAGCGGGGCAGCAGGGTTGCATGCTGAGAAATTGGCATTCAGTGGTGCAAAACATAGAGGTGGAGAGATAA	VKEVLPDAAGQQGCMLRNWHSVVQNIEVER
sORF_207	NC_003901.1:2703248-2703304:+	NC_003901.1	ORF finder	CDS	2703248	2703304	+			yes	on spRNA29	<><	on sRNA					no	Extracellular	other	inside	too short	not present	57	19	CTG	TGA	CTGAATAAACTGAATAATTCCTCCATATTTTCGGGTAAACTGAAACTTTTGCCCTGA	MNKLNNSSIFSGKLKLLP
sORF_208	NC_003901.1:2703346-2703405:+	NC_003901.1	ORF finder	CDS	2703346	2703405	+			yes	on spRNA29	<><	on sRNA					no	cytoplasmic	other	inside	too short	not present	60	20	ATG	TAA	ATGAAGCATCAATTAACAAAGCATCGCTTTCTAAAAAAGAGACACATCTGTGAGAATTAA	MKHQLTKHRFLKKRHICEN
sORF_209	NC_003901.1:2738929-2739102:-	NC_003901.1	deepribo	CDS	2738929	2739102	-	0.546781	2678	yes	lowly expressed	<<>	in operon					hypothetical protein [Methanosarcina siciliae], 49 aa, 72%	cytoplasmic	other	inside	Ribonuclease H-like motif	not present	174	58	ATG	TGA	ATGAACCAAAACGGAAAACACATTTCGGCCCGCATAATGGACCCAGAAAGCGGGGAACGTAATATCAGCGTTGTCCCGAACTACTTGAAATTCGTTAACAACATTTTCAATCTGCAAAGGTTCTATTTCGTGTTCAGCCGATCATCCCGGAGTAAGTATTCATTGGTGGTATGA	MNQNGKHISARIMDPESGERNISVVPNYLKFVNNIFNLQRFYFVFSRSSRSKYSLVV
sORF_013	NC_003901.1:2759895-2760056:-	NC_003901.1	deepribo	CDS	2759895	2760056	-	16838856	1574	yes		<<<	intergenic	yes	TD, BU	A01469	no, sORF_13	hypothetical protein [Methanosarcina] 53aa	unknown	other	TMhelix 10-32	photosynthesis	MM_RS18900	162	54	ATG	TAA	ATGTTAGTTTTAGGAATTGAGGATCCACAGATCTGGCTTGCATATTTGTTTTGTGTATTGAGCGCACTCGGATGCATGATTTACGGGGCATTGAACTGGAAAAGCGAAGAAGAAAAGGCAGTCAGAAGTGGAGCTCAGAAACCAGCAGCTCAGGATCAATAA	MLVLGIEDPQIWLAYLFCVLSALGCMIYGALNWKSEEEKAVRSGAQKPAAQDQ
sORF_210	NC_003901.1:2768048-2768200:-	NC_003901.1	deepribo	CDS	2768048	2768200	-	0.697664	2530	yes		><<	intergenic					no	cytoplasmic	other	outside	viral protein	not present	153	51	ATG	TGA	ATGCCTGTATTATATTCTCCGGTCCATATCAATAAATGTAAAAATTACAGTTTCTGTCTCAAAATCATTGAGACTGCCAGAAGGGCATTACATTTGATGCTGCCTGGCACAGTCCCCAGTTGCATACACTTTAATAAGGCAGAGATCCACTGA	MPVLYSPVHINKCKNYSFCLKIIETARRALHLMLPGTVPSCIHFNKAEIH
sORF_211	NC_003901.1:2793133-2793273:-	NC_003901.1	deepribo	CDS	2793133	2793273	-	-17921665	5401	yes		><>	antisense					no	unknown	other	outside	Bacteriochlorophyll A protein	not present	141	47	GTG	TAA	GTGCATTTCTCTGGGGCCGCTGCTGCCGCCTCTGAAACCACCGCGGTTGCCATCTCTACCACCCCGATTGCTGTCTCTGCCCCTGAAGGAGTTTCTGTCATTAAAACCCATTTTTGTTTCACCTCCGCGTCCAGCGGATAA	VHFSGAAAAASETTAVAISTTPIAVSAPEGVSVIKTHFCFTSASSG
sORF_212	NC_003901.1:2805135-2805266:+	NC_003901.1	deepribo	CDS	2805135	2805266	+	-29818833	10073	yes		>><	antisense					no	unknown	other	inside	Reductase/isomerase/elongation factor common domain	not present	132	44	TTG	TAG	TTGAAATGGTCGCCGTCGAATAAGAGGTCGATGCCGGCTATGTCCAGCCCGAAGGTGCGTGCAGTCTCGGTTGCCAGCTCCTCTACTTCAGGCGTCATGTCGAATTTTCGTACTGTTCCGCCTCTGGAGTAG	LKWSPSNKRSMPAMSSPKVRAVSVASSSTSGVMSNFRTVPPLE
sORF_213	NC_003901.1:2814055-2814261:+	NC_003901.1	deepribo	CDS	2814055	2814261	+	22202218	1012	yes	found internal to a mis-annotated gene	<>>	intergenic			A01450		diphthine synthase [Methanosarcina mazei], 266aa	cytoplasmic	other	outside	Tetrapyrrole methylase	not present	207	69	ATG	TGA	ATGGATAGGGCTGTTGCTGTGGGAATAGCAAGGGCAGGCTCGGAAAAGCCTGTAGTAAAAGCTGGTTACGCAGAGGACCTGAAAGGTTTTGATTTTGGAAAGCCTCTTCACATCCTTGTGGTTCCGGGAAAACTGCATTTTCTGGAAGCTGAAGCCCTTGTGAAACTTGCGGATGGGCCTGAAGAAATCATGGAAAACATTGAATGA	MDRAVAVGIARAGSEKPVVKAGYAEDLKGFDFGKPLHILVVPGKLHFLEAEALVKLADGPEEIMENIE
sORF_214	NC_003901.1:2823118-2823174:+	NC_003901.1	deepribo	CDS	2823118	2823174	+	-14454278	4666	yes		>>>	intergenic					no	unknown	other	inside	too short	not present	57	19	ATG	TAA	ATGAAAACAGGTTATCTCGCAGGGATTTCAGGATTTATAATCATAACAGTTAGGTAA	MKTGYLAGISGFIIITVR
sORF_215	NC_003901.1:2852648-2852749:+	NC_003901.1	deepribo	CDS	2852648	2852749	+	-19468584	5806	yes		<><	intergenic					no	cytoplasmic	other	outside	membrane protein	not present	102	34	ATG	TAA	ATGTTTGACGTCATCAATCAGGGGAAATTTTATATCGGGGAAATTCTGAGACTTAAAGTTTTATCAATATCAAGCTGTATTTCTCAGCTAATTATTGTTTAA	MFDVINQGKFYIGEILRLKVLSISSCISQLIIV
sORF_216	NC_003901.1:2852907-2852948:+	NC_003901.1	deepribo	CDS	2852907	2852948	+	-44399643	18260	yes		<><	intergenic					no	Unknown (This protein may have multiple localization sites.)	other	outside	too short	not present	42	14	TTG	TGA	TTGATTGAGAGCTCTTTATCCCTTGAGCCCTCAATCAGATGA	LIESSLSLEPSIR
sORF_217	NC_003901.1:2868415-2868615:+	NC_003901.1	deepribo	CDS	2868415	2868615	+	0.61563	2607	yes	lowly translated	>>>	intergenic			A01502		no	CytoplasmicMembrane	other	TMhelix 5-27, 37-59	membrane protein	not present	201	67	ATG	TAG	ATGAAAAAATCAAGTTATGGAATATTATTTATCGCTTGCTTCGCCTTTTTCTTAGTTTTTAATTCGTTCTTTGTGATTGTACCTGCTGATTTATCAACTATTATAAGTGTAATTGTTGGAACTTTTATCGAATCTCTCATCGTGTACTCAATCATAATCATAATTATATATATCGTAAATCATTACAGCAGATTGTCTTAG	MKKSSYGILFIACFAFFLVFNSFFVIVPADLSTIISVIVGTFIESLIVYSIIIIIIYIVNHYSRLS
sORF_218	NC_003901.1:2875250-2875435:+	NC_003901.1	deepribo	CDS	2875250	2875435	+	-17559217	5301	yes	on MM_3397	>><	on sRNA					no	cytoplasmic	other	outside	protein binding	not present	186	62	TTG	TGA	TTGCTGCATGCCCTCACGGATCCGGAGGGAATCCGGACCAACAAAAGAGAAAAACGAAACAAGAGAACGAATACAAAAAGGAAAAAAGATAAAAGATCGTCATTGACGGAAATTAATTTAACATCGTATTCATTTTTTTGTAGGTTTCCAAGGAATTCCTCTATCACTTCCTTTGATGCCTTTTGA	LLHALTDPEGIRTNKREKRNKRTNTKRKKDKRSSLTEINLTSYSFFCRFPRNSSITSFDAF
sORF_219	NC_003901.1:2875379-2875438:-	NC_003901.1	deepribo	CDS	2875379	2875438	-	-2311992	7015	yes		><<	intergenic		BU	A01742		hypothetical protein [Methanosarcina mazei], 98aa	Extracellular	other	inside	too short	not present	60	20	ATG	TGA	ATGTCAAAAGGCATCAAAGGAAGTGATAGAGGAATTCCTTGGAAACCTACAAAAAAATGA	MSKGIKGSDRGIPWKPTKK
sORF_220	NC_003901.1:2925105-2925206:-	NC_003901.1	deepribo	CDS	2925105	2925206	-	-3623533	13639	yes		><>	intergenic					no	unknown	other	outside	protein transport	not present	102	34	ATG	TGA	ATGTTAACCAATTTTAAACCGAATATAGAGTTAGCGAATGTTCCAAAACGGTACCTTGAAAAATATTTTTTATCTCTAATGTCACTGCCAAAAGTAAGATGA	MLTNFKPNIELANVPKRYLEKYFLSLMSLPKVR
sORF_221	NC_003901.1:2925494-2925550:-	NC_003901.1	deepribo	CDS	2925494	2925550	-	0.284416	2903	yes		><>	antisense					no	unknown	other	outside	too short	not present	57	19	ATG	TAG	ATGAAAATCCCTAAAGCGTATCTTTTCGTTTTAGAAGGATGCAGACGTTTATTTTAG	MKIPKAYLFVLEGCRRLF
sORF_222	NC_003901.1:2927414-2927482:+	NC_003901.1	deepribo	CDS	2927414	2927482	+	-0.214006	3364	yes		>><	in 3' UTR					no	unknown	other	inside	too short	not present	69	23	ATG	TAG	ATGTCTGATAGGGTGTATACTTCAAATTTACTTGGGCTAATATTTTCATTTTTAGTTCCAAATTTTTAG	MSDRVYTSNLLGLIFSFLVPNF
sORF_223	NC_003901.1:2927840-2927887:-	NC_003901.1	deepribo	CDS	2927840	2927887	-	-414405	16640	yes		><<	in 3' UTR					no	cytoplasmic	other	inside	too short	not present	48	16	ATG	TAA	ATGTGTGCCTGTAAAGGAAGAGCCAAGTTTTGTTTTAAACCAAAATAA	MCACKGRAKFCFKPK
sORF_224	NC_003901.1:2996860-2996961:+	NC_003901.1	deepribo	CDS	2996860	2996961	+	-3083789	10648	yes		>>>	in 3' UTR					no	cytoplasmic	other	inside	splicing	not present	102	34	ATG	TGA	ATGACTAGGGAGAGAAGCAAACCGCGTCCAAAAAGCATCATTACATTCAGTTCATCAGATTTGTTGATGTTAATACGGGTGCCAAAAAAAGCAGGTTACTGA	MTRERSKPRPKSIITFSSSDLLMLIRVPKKAGY
sORF_225	NC_003901.1:3007550-3007705:+	NC_003901.1	deepribo	CDS	3007550	3007705	+	19078422	1342	yes	nice coverage, on MM_3401	>><	on a mis-annoated gene	yes	BU	A01455, A00133 OS=Methanosarcina mazei MM_3401_3007497_3007705_2		hypothetical protein [Methanosarcina], 51aa	cytoplasmic	other	outside	metal binding protein	MM_RS18540	156	52	ATG	TAA	ATGAGCACAGACCAGGAGATTCTTGCCAGGATTCAGGAGATCGAAAAGAGGATGGAAAGAATGGAGGCTACACTGGAAAGCATAAACAACATTCTCAAAAAGGTGGAGCAAAACACCTATTTTGGGTGTTATGTCGAGGGAGAAAAGCTGGATTAA	MSTDQEILARIQEIEKRMERMEATLESINNILKKVEQNTYFGCYVEGEKLD
sORF_226	NC_003901.1:3024091-3024147:+	NC_003901.1	deepribo	CDS	3024091	3024147	+	-34029722	12389	yes	on spRNA34	>>>	on sRNA					no	cytoplasmic	other	outside	too short	not present	57	19	ATG	TAA	ATGCTTGTAAGGGATCTGGAACAACTGCTTTTTAAAATTAATCTCTTATCCCGGTAA	MLVRDLEQLLFKINLLSR
sORF_227	NC_003901.1:3041090-3041281:+	NC_003901.1	deepribo	CDS	3041090	3041281	+	-30657268	10543	yes		>>>	in operon					hypothetical protein EO95_07295 [Methanosarcina sp. 1.H.T.1A.1], 65aa, 69% identity	unknown	other	outside	rna binding protein/rna	not present	192	64	TTG	TGA	TTGGCATCGGCAGGAGCAATGGGCTGCTCCTGCAAAAACCCGGGTACGAGAAATAAGAACGACGGCCAGTTCGTGCCACTACGATGTCAAAATGCACCCCTTCGATGCCTTCGGACCAATGGGCAGAGATTATTGACTGCGGGGTGGGAGATTTATGCTAAAATCGAATTGCGTGCGGCCACCCCAACCTGA	LASAGAMGCSCKNPGTRNKNDGQFVPLRCQNAPLRCLRTNGQRLLTAGWEIYAKIELRAATPT
sORF_228	NC_003901.1:3063865-3064002:-	NC_003901.1	deepribo	CDS	3063865	3064002	-	0.643449	2579	yes	down regulated under N-	><<	antisense					no	cytoplasmic	other	outside	hydrolase	not present	138	46	ATG	TGA	ATGATTTTGCAGTGGCTTTCTGTTTCTACAAAATTCAGGTCACTTTCCATGCAAATACGATTCTTGACCCGTCCGTCATGTCAAGGGCACGAAAAACTTCAAGCCCGTGATTCCCCAGCATATCTATGTATTCACTGA	MILQWLSVSTKFRSLSMQIRFLTRPSCQGHEKLQARDSPAYLCIH
sORF_229	NC_003901.1:3080203-3080289:-	NC_003901.1	deepribo	CDS	3080203	3080289	-	-31313412	10899	yes	on sRNA114	><>	on sRNA					no	unknown	other	outside	too short	not present	87	29	TTG	TAA	TTGATTTACCCACCGTTCTTCCTGAAGACATACTATTCAGAGAGTATTTGCCTCTTCAACTCTCTGAATAGGGAGTTGGGGGTTTAA	LIYPPFFLKTYYSESICLFNSLNRELGV
sORF_230	NC_003901.1:3128265-3128378:+	NC_003901.1	deepribo	CDS	3128265	3128378	+	-38546228	14965	yes		>>>	intergenic					no	cytoplasmic	other	TMhelix 10-32	transcription	not present	114	38	TTG	TAA	TTGGACGGACAAAAACAGATGTTTCCTGTCCGGACAGTACATACCTACTTCTATTTTGACTTTTTTGTTCTGAATTTACTATTTTTGTCAATCTGTCAGACGTTAATTCATTAA	LDGQKQMFPVRTVHTYFYFDFFVLNLLFLSICQTLIH
sORF_231	NC_003901.1:3135443-3135520:-	NC_003901.1	deepribo	CDS	3135443	3135520	-	-3773711	14506	yes		><<	antisense					no	unknown	other	outside	too short	not present	78	26	ATG	TGA	ATGGTCTTTGTGTTGCTACCGTTTTCATTTGTTACTGTAAGGCTTACGTCATACTTTCCGGGTTTGGTAAACGTGTGA	MVFVLLPFSFVTVRLTSYFPGLVNV
sORF_232	NC_003901.1:3135690-3135755:-	NC_003901.1	deepribo	CDS	3135690	3135755	-	-20077264	5978	yes		><<	in operon					no	cytoplasmic	other	inside	too short	not present	66	22	ATG	TGA	ATGAATAGCGAATTGGGGACGAAAAAAGCTCGGTTAAATGAGGTAGAAAGTTTAAAAGTACATTGA	MNSELGTKKARLNEVESLKVH
sORF_233	NC_003901.1:3135757-3135930:-	NC_003901.1	deepribo	CDS	3135757	3135930	-	0.236143	2954	yes		><<	in operon	yes	TD, BU	A01557		hypothetical protein [Methanosarcina horonobensis], 57aa	cytoplasmic	other	inside	virus	MM_RS18905	174	58	ATG	TAA	ATGCCTACATGCCAAGACTGCAGATTTTATACGGCTATTGATGAGATAAAAGGCGAATGTTTCAGCCTCGGATTTGAAGTACGCGGGAAAACCGATTCCAAGAAGTGCCCGGAGCGGGCTTTCAGGCCAAATAAAGGTCCCAAATCGAAAAAAGCCGGAGCGGCAAGGTATTAA	MPTCQDCRFYTAIDEIKGECFSLGFEVRGKTDSKKCPERAFRPNKGPKSKKAGAARY
sORF_234	NC_003901.1:3135960-3136031:-	NC_003901.1	deepribo	CDS	3135960	3136031	-	-28436913	9370	yes		><<	in operon					no	unknown	other	outside	too short	not present	72	24	TTG	TAG	TTGCTCAAAGGCAGATATTTTAACTTAAAGGTTGTATCCGGGAAATATATCTGGAGTTCAAGATCCAGATAG	LLKGRYFNLKVVSGKYIWSSRSR
sORF_235	NC_003901.1:3136214-3136258:-	NC_003901.1	deepribo	CDS	3136214	3136258	-	-22222166	6687	yes		><<	antisense					no	unknown	other	inside	too short	not present	45	15	TTG	TGA	TTGAGGGAAAACATTCGAGGTAAGAGGGTTGAAGTAAAAAATTGA	LRENIRGKRVEVKN
sORF_236	NC_003901.1:3224098-3224196:-	NC_003901.1	deepribo	CDS	3224098	3224196	-	-192611	5754	yes	on asRNA046	><>	on sRNA					hypothetical protein DU59_03650 [Methanosarcina mazei], 65aa	unknown	other	inside	de novo protein	not present	99	33	ATG	TGA	ATGGACAACTTTGTAAGGAGGAACCTGATCCAGAGGGCTCAGGTTCTCCTCCTTAAAGCGTTCAAGAGGGATTTGATAGGTTGTTCCATGGACAGTTGA	MDNFVRRNLIQRAQVLLLKAFKRDLIGCSMDS
sORF_237	NC_003901.1:3260022-3260204:+	NC_003901.1	deepribo	CDS	3260022	3260204	+	17242138	1543	yes	on annotated NC_003901.1:3260022-3260204:+	>>>	in operon					hypothetical protein EWM52_06560 [Methanosarcina mazei] 60aa	cytoplasmic	other	outside	hydrolase/dna	deleted	183	61	GTG	TAA	GTGAGCAAGGATATGTTTGAACTTCCTTCAAAATGTGCCAGATGTGGCACACCCCTTAAAAAACAGGTAATCGGCTCGAACAACTTTTACTACTGCAGAAAATGTGGATGCACATTGTCAGTTACATCTTTCAGTATTTCCGCCCAGTCTTCTTCTGCCCAGGAAATAGTCAACATTCAATAA	VSKDMFELPSKCARCGTPLKKQVIGSNNFYYCRKCGCTLSVTSFSISAQSSSAQEIVNIQ
sORF_238	NC_003901.1:3285192-3285290:-	NC_003901.1	deepribo	CDS	3285192	3285290	-	0.104674	3084	yes		<<<	intergenic					no	unknown	other	inside	de novo protein	not present	99	33	ATG	TAA	ATGAGAGTAAAACTGAGAGTGAAAAAATTGAAAAATCAAATGCAAAAAAAAGGTAAGACAGTAAAGTTTTATGAGAAATGGAGGCCGATCACTTTTTAA	MRVKLRVKKLKNQMQKKGKTVKFYEKWRPITF
sORF_239	NC_003901.1:3295567-3295605:+	NC_003901.1	deepribo	CDS	3295567	3295605	+	-48463745	20300	yes	on asRNA037	>><	on sRNA					no	Extracellular	other	inside	too short	not present	39	13	GTG	TAA	GTGAAGTGCAATCAGCAGGAATTGGAGCCGGATAGTTAA	VKCNQQELEPDS
sORF_240	NC_003901.1:3300206-3300364:+	NC_003901.1	deepribo	CDS	3300206	3300364	+	0.596467	2624	yes		>>>	in operon		TD, BU	A01648		hypothetical protein [Methanosarcina mazei], 52aa	cytoplasmic	other	outside	transcription	MM_RS18580	159	53	ATG	TAA	ATGGTATCAGATAACCTTAGACCAGTTATGGCATATGTAGACGTTGAGACTTACAACAAAATAGAAGCTGCTAGAAAAAGAATTAGCAGATCTGCATTTGTAGCTAACATTCTTACAGATGTTTTTGCAGATTTTGATACGCCAGAAATAAGAGCTTAA	MVSDNLRPVMAYVDVETYNKIEAARKRISRSAFVANILTDVFADFDTPEIRA
sORF_241	NC_003901.1:3300397-3300444:-	NC_003901.1	deepribo	CDS	3300397	3300444	-	-4930398	20699	yes	on an asRNA that is missing from the annotation	><>	on unannotated sRNA					no	Extracellular	other	outside	too short	not present	48	16	TTG	TAG	TTGTGGTTCGGGCTTCTCGGTTCATCAGGCATAAACTTTGGCGAGTAG	LWFGLLGSSGINFGE
sORF_242	NC_003901.1:3318481-3318618:+	NC_003901.1	deepribo	CDS	3318481	3318618	+	-16847584	5144	yes		>><	intergenic					no	unknown	other	TMhelix 20-37	ribosome	not present	138	46	ATG	TAG	ATGATGCAGCCGGTTTGTTGCTTTTACCGGCACTTTATCAAAAACAGAATCAGGCAACTAATCCTTTCATGTGTCACCTGTTGTCACCTATTACCACAATATCACCTGTTGCCTGATTCTCTCACATTACTTTTCTAG	MMQPVCCFYRHFIKNRIRQLILSCVTCCHLLPQYHLLPDSLTLLF
sORF_243	NC_003901.1:3324420-3324530:+	NC_003901.1	deepribo	CDS	3324420	3324530	+	-14098423	4607	yes		>><	in 3' UTR					no	cytoplasmic	other	outside	upf0204 protein ph0006	not present	111	37	TTG	TGA	TTGACCTGCCCTTCTATGTTTTTCATAGATATCGGACCTGCGCATTGCAGGTTCGGAATATCTTTTTATTACTTTTTCTTTTATGATTTTGCCTCAAAATTTGAGATCTGA	LTCPSMFFIDIGPAHCRFGISFYYFFFYDFASKFEI
sORF_244	NC_003901.1:3327176-3327304:-	NC_003901.1	deepribo	CDS	3327176	3327304	-	-0.00195891	3173	yes		<<>	in 5' UTR					hypothetical protein [Methanosarcina mazei], 54aa	cytoplasmic	other	outside	Tubby C-terminal domain-like	not present	129	43	ATG	TAA	ATGCAAGAAAAACCTGTCTGGAGGGAATTCTGGCATGGTTTCACAGGGGACTTTCGTGGTCATATTTATCAGTTATCTGAAGCAAAAAGATCAGACATAAAAGTGTTTAATTTAGGTGTTAATGCTTAA	MQEKPVWREFWHGFTGDFRGHIYQLSEAKRSDIKVFNLGVNA
sORF_245	NC_003901.1:3330322-3330420:+	NC_003901.1	deepribo	CDS	3330322	3330420	+	-24740644	7621	yes	on sRNA161	>><	on sRNA					no	cytoplasmic	other	outside	toxin	not present	99	33	TTG	TAG	TTGGAGTGGTTTCTGAGGCAGACCTTATTTTTTTCCGGATTTACAGGGTGCTCCCGGGCTTTTTCGTCTTCAGGGTTTCCCCAAGGCTCGCGTTCATAG	LEWFLRQTLFFSGFTGCSRAFSSSGFPQGSRS
sORF_246	NC_003901.1:3334584-3334775:+	NC_003901.1	deepribo	CDS	3334584	3334775	+	18420973	1418	yes	on annotated sORF	>>>	intergenic					hypothetical protein MSMAW_1858 [Methanosarcina mazei WWM610], 63aa	cytoplasmic	other	outside	nickel-binding protein	on MM_RS14425	192	64	ATG	TAA	ATGATGTGTGAAATTAATGTAATTCTGCTCAGTGGAGAAAACCGGGAGAGGATTATGGACTCCGTAGCAAGGATTCTGGTCGAAGGGGACACAATTCAGCTTACCGGAATCCTCGGAGATAAAATGACGGTTGAAGGTTCGGTAAAAGAGATCAATTTCTCGCGCGGGGAAGCGATTATTTTATCCAGATAA	MMCEINVILLSGENRERIMDSVARILVEGDTIQLTGILGDKMTVEGSVKEINFSRGEAIILSR
sORF_247	NC_003901.1:3340926-3341078:-	NC_003901.1	deepribo	CDS	3340926	3341078	-	0.18922	3008	yes		<<<	intergenic	yes	BU	A01658		hypothetical protein [Methanosarcina], 50aa	cytoplasmic	other	outside	DNA/RNA-binding 3-helical bundle	MM_RS18915	153	51	ATG	TGA	ATGTGTAGTGTTGGAGACCCTTTTGATTTCAATATGGAAGGAAAACTGCCGGTTAAAAACTATGTATGCAAAGAATGTGGAAATAAATTCAAAGGCATTGGCAAAAATGTGAAGTGCCCTTCCTGCCAGTCCACAAATGTAGCAGAGTCCTGA	MCSVGDPFDFNMEGKLPVKNYVCKECGNKFKGIGKNVKCPSCQSTNVAES
sORF_248	NC_003901.1:3343867-3344028:-	NC_003901.1	deepribo	CDS	3343867	3344028	-	-0.999371	4075	yes		<<<	intergenic					no	Extracellular	other	inside	lipid degradation	overlapping with MM_RS18585 but based on the coverage Deepribo prediction is correct	162	54	GTG	TAG	GTGAATAAATTTGGACAGAAAACTTCAGATTTTACTTATTTTAGGAGTTCTCTTGCTTGTTGCAGGTGTACTTCTTTGTATTACCAGAGATCCGCTTCTATTAAGTTCAGGAGCTGTAGCTGCACTATTCATGATTTTGCTTTTCAGAATAGACCCCCTTAG	VNKFGQKTSDFTYFRSSLACCRCTSLYYQRSASIKFRSCSCTIHDFAFQNRPP
sORF_249	NC_003901.1:3355851-3356024:+	NC_003901.1	deepribo	CDS	3355851	3356024	+	0.324789	2868	yes		>>>	intergenic			A01551		hypothetical protein [Methanosarcina], 57aa	cytoplasmic	other	inside	hydrolase	MM_RS18590	174	58	ATG	TAG	ATGAGAAGAGGCATACTCAACTGGGAAGAGGAAGTGACAGAAAAGAAAAACTGCCAGGGAGAGGGAGTGATACGATACAGGATCAGCCAGGCAGAGGCGAATCTGACGAGGCTGGAGTTCTCCGGGAGAGAAGCCTGGAAGAACATGAAGATTCTGGCAAGGAGGAATCTTTAG	MRRGILNWEEEVTEKKNCQGEGVIRYRISQAEANLTRLEFSGREAWKNMKILARRNL
sORF_250	NC_003901.1:3356115-3356207:+	NC_003901.1	deepribo	CDS	3356115	3356207	+	0.0732625	3106	yes		>>>	intergenic					hypothetical protein [Methanosarcina mazei], 41aa	cytoplasmic	other	outside	replication	not present	93	31	ATG	TAA	ATGATTGACGGAAGACCAGCCGGAATGGGGAGGGTCTTAAAGGGCAGAAGTTCGGGAAGCCAGATAAAAGTTGAGAGGTTAAGGAAGAAGTAA	MIDGRPAGMGRVLKGRSSGSQIKVERLRKK
sORF_251	NC_003901.1:3356396-3356461:+	NC_003901.1	deepribo	CDS	3356396	3356461	+	-30595582	10508	yes	antisense to sRNA 124	>>>	antisense					no	unknown	other	outside	too short	not present	66	22	GTG	TGA	GTGGGGGGTAAAAATAGTTTAGAGAGGGATTTGCCCCCGCACTTCTCTATTGCTTCTGATATCTGA	VGGKNSLERDLPPHFSIASDI
sORF_252	NC_003901.1:3356635-3356670:-	NC_003901.1	deepribo	CDS	3356635	3356670	-	-683498	25602	yes	on sRNA124	><>	on sRNA					no	unknown	other	outside	too short	not present	36	12	ATG	TAG	ATGCTAATATTGAATGGGGTTCATGAGAGCATTTAG	MLILNGVHESI
sORF_253	NC_003901.1:3368483-3368548:-	NC_003901.1	deepribo	CDS	3368483	3368548	-	-33746302	12228	yes		<<>	antisense					no	Extracellular	other	outside	too short	not present	66	22	TTG	TAG	TTGGGTGAAATACTGAACTTCAATGGACCTGATAGTTGGGGCAGTGAACAGTTCAGACTGGAATAG	LGEILNFNGPDSWGSEQFRLE
sORF_254	NC_003901.1:3370644-3370799:+	NC_003901.1	deepribo	CDS	3370644	3370799	+	-21116328	6324	yes	antisense, on sRNA126	>><	antisense					no	unknown	other	outside	transferase	not present	156	52	TTG	TAA	TTGAGCTTTTTATCCTGGGCAGCAAAAAGCCTTTCAGCCGACCTGCAGCAACCTGCGTTCCCATTCCACCCGCCGCCTCTCCTTATCCTTACAGGGACAGATACGCTGGAAAAAAGGCTTTCCCATGCTCTCCCGTCTGAAGGCGCCCCTTTGTAA	LSFLSWAAKSLSADLQQPAFPFHPPPLLILTGTDTLEKRLSHALPSEGAPL
sORF_255	NC_003901.1:3371828-3371980:-	NC_003901.1	deepribo	CDS	3371828	3371980	-	-0.879445	3936	yes		<<>	intergenic					hypothetical protein [Methanosarcina mazei], 50aa	Extracellular	other	inside	de novo protein	MM_RS18600	153	51	TTG	TGA	TTGAACGAGAAAAGAGAGAAAAAAGGAAAGGAGAGAAAGAGAAGGGAAGGAAAAGAAGAGGAGAGAAGAGAAGAAAAGAGAAAAAATGAAAAAGAAAAGGAAAGGAGAGAAAGAAAACGAAAGAAACGAAAGAAAACGAAAGAAAATAAATGA	LNEKREKKGKERKRREGKEEERREEKRKNEKEKERRERKRKKRKKTKENK
sORF_256	NC_003901.1:3398767-3398811:+	NC_003901.1	deepribo	CDS	3398767	3398811	+	-23859177	7284	yes		>>>	intergenic					no	cytoplasmic	other	outside	too short	not present	45	15	ATG	TAA	ATGATCAGCGATATTACGATAGGTGCTCCAGGGTCCAGGCTTTAA	MISDITIGAPGSRL
sORF_257	NC_003901.1:3399901-3399969:-	NC_003901.1	deepribo	CDS	3399901	3399969	-	-3029263	10330	yes		><<	antisense					no	unknown	other	inside	too short	not present	69	23	ATG	TGA	ATGAAAACTTCACTTTCCCCTCGCAGGCAACCCAGTTTAATGTCATCACCCCGGGCTGTCCCTGCATGA	MKTSLSPRRQPSLMSSPRAVPA
sORF_258	NC_003901.1:3420205-3420354:+	NC_003901.1	deepribo	CDS	3420205	3420354	+	-0.926744	3994	yes		<>>	intergenic					hypothetical protein [Methanosarcina barkeri], 49aa, 59% identity	Extracellular	other	outside	transcription/dna binding protein	not present	150	50	ATG	TAA	ATGATTTATCCCTTCAAGTATGACTTCTCTGCAAGCTCCGGGTTTTTCCGTCTAACGATAAGCGGCAGTACTGTATATTTCCAGTACGATACTATTAACTCAAATAAGCTGCAAATCCCATGTAAAAAGAGACCTGAAACCTGTTCTTAA	MIYPFKYDFSASSGFFRLTISGSTVYFQYDTINSNKLQIPCKKRPETCS
sORF_259	NC_003901.1:3438183-3438239:+	NC_003901.1	deepribo	CDS	3438183	3438239	+	-253441	7898	yes	on asRNA038	<><	on sRNA					no	cytoplasmic	other	inside	too short	not present	57	19	ATG	TAA	ATGATTCATCAACACAAGGAGGTATTGACCGGAGGAATAATTTCCTGCGGTCAGTAA	MIHQHKEVLTGGIISCGQ
sORF_260	NC_003901.1:3445903-3445944:-	NC_003901.1	deepribo	CDS	3445903	3445944	-	-37616684	14435	yes		<<>	in 5' UTR					no	Extracellular	other	inside	too short	not present	42	14	ATG	TGA	ATGACATGTAGAGACATGGCATTCATGCATAAAAACTTATGA	MTCRDMAFMHKNL
sORF_261	NC_003901.1:3450401-3450571:-	NC_003901.1	deepribo	CDS	3450401	3450571	-	-0.0845803	3255	yes		><<	in operon					hypothetical protein MSWHS_0665 [Methanosarcina sp. WWM596], 67aa, 71% identity	CytoplasmicMembrane	other	TMhelix 10-32	viral protein	not present	171	57	ATG	TGA	ATGTCGCCTGTCGAAATACAAATGTCAGTAAATGCATTGTTTTTTTCGTCCATATGTGCAATAATGTTATTCGTCGCTAACGAGTTTTTTGCCTGGCAGAGTCCAAAATATCATCAGATAAATCCTTTTTTGTATACATGGAAGATGATCAAGACAATGAAGTTATGGTGA	MSPVEIQMSVNALFFSSICAIMLFVANEFFAWQSPKYHQINPFLYTWKMIKTMKLW
sORF_262	NC_003901.1:3450573-3450626:-	NC_003901.1	deepribo	CDS	3450573	3450626	-	-3964738	15640	yes		><<	in operon					no	cytoplasmic	other	inside	too short	not present	54	18	ATG	TAG	ATGTTACTATCACATTGCGTTCAATATCACGAAAAAGTTAAAAGGAGCGGGTAG	MLLSHCVQYHEKVKRSG
sORF_263	NC_003901.1:3480471-3480554:-	NC_003901.1	deepribo	CDS	3480471	3480554	-	-27903814	9098	yes		<<<	intergenic					no	cytoplasmic	other	inside	too short	not present	84	28	ATG	TAG	ATGGTAAAACTACAAAAAAATGAGAGCAGAGGCACATATTGGCTAACTGTGCACATTCATGCAAACTTGAATTACGCTGACTAG	MVKLQKNESRGTYWLTVHIHANLNYAD
sORF_264	NC_003901.1:3484651-3484695:-	NC_003901.1	deepribo	CDS	3484651	3484695	-	-18658317	5588	yes		<<>	antisense					no	cytoplasmic	other	outside	too short	not present	45	15	ATG	TAA	ATGGAGTTTGGAAGTAGTTTTCCTCAATCACCCCGAACTCCATAA	MEFGSSFPQSPRTP
sORF_265	NC_003901.1:3484653-3484697:+	NC_003901.1	deepribo	CDS	3484653	3484697	+	123722	1999	yes	antisense to non -annotated sRNA NC_003901.1:3484651-3484695:-	<>>	antisense					no	unknown	other	outside	too short	not present	45	15	ATG	TAA	ATGGAGTTCGGGGTGATTGAGGAAAACTACTTCCAAACTCCATAA	MEFGVIEENYFQTP
sORF_266	NC_003901.1:3504645-3504776:+	NC_003901.1	deepribo	CDS	3504645	3504776	+	-30141017	10255	yes		>><	intergenic					MULTISPECIES: hypothetical protein [Methanosarcina], 43aa	unknown	other	outside	conserved protein of unknown function	MM_RS19505	132	44	TTG	TGA	TTGCTCAGGTTAAGCGGGATGGTGAAAATAAACCTGCTTCCCCTTCCAGGCTCGCTCTCAACCCGGATTCTGCCTGCATGCATTTCCACAAACTTCTTGACAGGAGAAATCCCGGGTCCTGCCCCTGTCTGA	LLRLSGMVKINLLPLPGSLSTRILPACISTNFLTGEIPGPAPV
sORF_267	NC_003901.1:3504649-3504843:-	NC_003901.1	deepribo	CDS	3504649	3504843	-	-13184654	4458	yes		><<	intergenic					hypothetical protein [Methanosarcina mazei], 64aa	cytoplasmic	other	outside	transcription	not present	195	65	ATG	TGA	ATGTCAAAGAGGAAACCAGGAAGGTCTTTTAGCCTTTTACACAGCTTGAAAAACCCGAATATAGGGATCAGACAGGGGCAGGACCCGGGATTTCTCCTGTCAAGAAGTTTGTGGAAATGCATGCAGGCAGAATCCGGGTTGAGAGCGAGCCTGGAAGGGGAAGCAGGTTTATTTTCACCATCCCGCTTAACCTGA	MSKRKPGRSFSLLHSLKNPNIGIRQGQDPGFLLSRSLWKCMQAESGLRASLEGEAGLFSPSRLT
sORF_268	NC_003901.1:3522916-3523122:-	NC_003901.1	deepribo	CDS	3522916	3523122	-	0.33641	2858	yes	on a mis-annoated gene	<<<	on a mis-annoated gene			A01535		no	unknown	other	TMhelix 15-37	unknown function	not present	207	69	ATG	TAA	ATGAAGGTTGGGAGAGTAAAATATGGCGGATCTAATCGGATTAGCAGTGGTATTTTTAATTTTAGCATTAATTGCATATATATTGGGTGCGCGGGGAATTGCCGGTTTTTCTATGACTATCGCAAAATGGCTTGTTATAATCTTTGTTATACTTGCGATAATCTCGCTGATTTTATGACGGTATCCCGCATTACAGTTGTGCTGTAA	MKVGRVKYGGSNRISSGIFNFSINCIYIGCAGNCRFFYDYRKMACYNLCYTCDNLADFMTVSRITVVL
sORF_269	NC_003901.1:3556231-3556308:-	NC_003901.1	deepribo	CDS	3556231	3556308	-	-31507907	11003	yes	on sRNA132	<<>	on sRNA					no	cytoplasmic	other	inside	too short	not present	78	26	GTG	TGA	GTGCAAAGACGGTGTGAATGGATGATAAAAAGTGATATATTGAAGAAAGAACATATCATACACAGGGTTGAAACTTGA	VQRRCEWMIKSDILKKEHIIHRVET
sORF_270	NC_003901.1:3570057-3570131:+	NC_003901.1	deepribo	CDS	3570057	3570131	+	-27895951	9090	yes		>><	in 3' UTR					no	Extracellular	other	outside	too short	not present	75	25	ATG	TAA	ATGGCGACCTGGGAAATGGCAAACCTGAGCTCATGTCAGACCTGGATAATCAAAATGACCTGGATAACCGAATAA	MATWEMANLSSCQTWIIKMTWITE
sORF_271	NC_003901.1:3586541-3586624:+	NC_003901.1	deepribo	CDS	3586541	3586624	+	17051597	1557	yes	on spRNA39	>>>	on sRNA					no	unknown	other	outside	too short	not present	84	28	ATG	TGA	ATGGGATTTTTCAGTCTCTATTACAGCAAGGTAACAGTGATCTATTCAAAGACAACCCTCAGCATCTTTGGCTGGTTCTTCTGA	MGFFSLYYSKVTVIYSKTTLSIFGWFF
sORF_272	NC_003901.1:3604762-3604926:-	NC_003901.1	deepribo	CDS	3604762	3604926	-	-21054773	6300	yes		<<>	antisense					no	cytoplasmic	other	outside	sugar binding protein	not present	165	55	TTG	TAG	TTGCCTATAGCTTCAACCGGGCAGGCTTCCAATGCCTCTTCACATGCCTCTTTTTCTTCATCATTTTCAGGCTGCTTATACACAAAAGCAGTTGAATCGTCTTCCTTCATCTTGAAGTTCTCAGGTGCGGTGTCCACGCATAAATTGCATGCGATGCAGCTGTAG	LPIASTGQASNASSHASFSSSFSGCLYTKAVESSSFILKFSGAVSTHKLHAMQL
sORF_273	NC_003901.1:3623067-3623219:-	NC_003901.1	deepribo	CDS	3623067	3623219	-	19821749	1276	yes	could be shorter?	<<>	intergenic			A01473		hypothetical protein MmazTMA_18410 [Methanosarcina mazei], 50aa	unknown	Signal Peptide (Sec/SPI)	TMhelix 12-33	viral protein, membrane protein	not present	153	51	ATG	TAA	ATGAACACCAAAAAAGTGAAATTAAAGTATATGTACACAATTTGTGTTTTGCTGTTTTTATTTACTGTGCCAGTGTCTGCAGCTCCTGATGCTCTACTAGATAGAAGCCGCACTCAGTTTGGAGACCTTACTACTAGTGTCTCAACCATTTAA	MNTKKVKLKYMYTICVLLFLFTVPVSAAPDALLDRSRTQFGDLTTSVSTI
sORF_274	NC_003901.1:3660255-3660377:+	NC_003901.1	deepribo	CDS	3660255	3660377	+	-17663541	5336	yes		>>>	in 3' UTR					no	cytoplasmic	other	outside	viral protein/de novo protein	not present	123	41	ATG	TGA	ATGAGTTCAAGCCGAAAAACTCTTATTTTTTGTATACTGCCAGACTTACGGTTTTTTCTCAAAACAAGCGCACATATTAAGAGAATATTTTTTTACTCTAAGCAAATATTTTTTACTCAATGA	MSSSRKTLIFCILPDLRFFLKTSAHIKRIFFYSKQIFFTQ
sORF_275	NC_003901.1:3660374-3660478:+	NC_003901.1	deepribo	CDS	3660374	3660478	+	-21371863	6412	yes		>>>	in operon					no	cytoplasmic	other	outside	transcription	not present	105	35	ATG	TGA	ATGAGCTCATCCCGAAACCTATTTTTTTCAGACTTTCAGGACTTATATCCAGGAAGAGTTAAGAGACGAATACTCTGTTTAATAAATTCCGAAGATGTAAAATGA	MSSSRNLFFSDFQDLYPGRVKRRILCLINSEDVK
sORF_004	NC_003901.1:3672030-3672176:+	NC_003901.1	deepribo	CDS	3672030	3672176	+	28941941	458	yes	in the 2 conditions, nice coverage	>>>	in 5' UTR	yes	TD, BU	A01448	yes, sORF_04	hypothetical protein [Methanosarcina mazei]	unknown	other	outside	biosynthetic protein	MM_RS18920	147	49	ATG	TGA	ATGGCGAAACCTATTGAGTTCGGGCTTGTCCTTGAAGGAGAGGATGCAAAAGAATTCATGAAAAATGAAAAGAATCCTGTAGTGACCGATGAAATGGTAGAGATGTTCAAAAAAGCTAAAGAGATATATGATAAAAATAGGTTTTGA	MAKPIEFGLVLEGEDAKEFMKNEKNPVVTDEMVEMFKKAKEIYDKNRF
sORF_276	NC_003901.1:3759936-3759983:+	NC_003901.1	ORF finder	CDS	3759936	3759983	+			yes	on spRNA40	>>>	on sRNA					no	cytoplasmic	other	outside	too short	not present	48	16	CTG	TAA	CTGCCTCAAGCCCTCCTGAGCAGTCAGCTGATAAAACACCTTTCTTAA	MPQALLSSQLIKHLS
sORF_277	NC_003901.1:3760386-3760481:+	NC_003901.1	deepribo	CDS	3760386	3760481	+	-0.481545	3604	yes		>>>	intergenic					hypothetical protein MmTuc01_3184 [Methanosarcina mazei Tuc01], 43aa	cytoplasmic	other	inside	zinc finger protein 406	not present	96	32	GTG	TGA	GTGAGTAATGGAAAAAGTGGTGAAAATGATAAACACAAGACATGTAAAAAGAAAAATCAAACTCAAACAACTCTGAAAAGACTCAGTTCAGCCTGA	VSNGKSGENDKHKTCKKKNQTQTTLKRLSSA
sORF_278	NC_003901.1:3812414-3812479:-	NC_003901.1	ORF finder	CDS	3812479	3812414	-			yes	on spRNA41	><<	on sRNA					no	unknown	other	outside	too short	not present	66	22	ATG	TGA	ATGTACAGATTAAGGGTAATAGGGTTTCCTCTTAATCTATGGGTTGGATCGAAGGTAGGGACCTGA	MYRLRVIGFPLNLWVGSKVGT
sORF_279	NC_003901.1:3845071-3845232:-	NC_003901.1	deepribo	CDS	3845071	3845232	-	18989534	1353	yes		><>	intergenic	yes		A01457		MULTISPECIES: hypothetical protein [Methanosarcina], 53aa	cytoplasmic	other	inside	p53-like transcription factors	not present	162	54	ATG	TAA	ATGGCAAAGAATACTGGAGAAAATAGAAGAAATGGATCTGTCAAAGGAAGAACACAGACATACAACCCTGTAACGGATCAGCATGTAAAGAGAGATGCAACGACTGGACAATTTATCGGTGCGAAGAAAGGAAAATATAAAGGTATTAGAGAAGAAAAATAA	MAKNTGENRRNGSVKGRTQTYNPVTDQHVKRDATTGQFIGAKKGKYKGIREEK
sORF_280	NC_003901.1:3847711-3847773:+	NC_003901.1	deepribo	CDS	3847711	3847773	+	-29358952	9839	yes	on a mis-annoated gene	>>>	on a mis-annoated gene					no	cytoplasmic	other	inside	too short	not present	63	21	TTG	TAA	TTGATCAGTACTGCAAAGAATATTACAAAAATAGCTGGACCGACTTATCCTTTGATGAGGTAA	LISTAKNITKIAGPTYPLMR
sORF_281	NC_003901.1:3847805-3847870:+	NC_003901.1	deepribo	CDS	3847805	3847870	+	-4568013	18990	yes	on a mis-annoated gene	>>>	on a mis-annoated gene					no	unknown	other	outside	too short	not present	66	22	TTG	TAA	TTGGCGGTGAATATTTTTGGCTCCTATGCTTTAAACTTGAGGTTAAAAAACCTGAAATTTTTCTAA	LAVNIFGSYALNLRLKNLKFF
sORF_282	NC_003901.1:3848412-3848570:+	NC_003901.1	deepribo	CDS	3848412	3848570	+	0.357555	2839	yes		>>>	intergenic					MULTISPECIES: TFIIB-type zinc ribbon-containing protein [Methanosarcina], 52aa	cytoplasmic	other	inside	calcium-binding protein	MM_RS18660	159	53	ATG	TAA	ATGACTACCACAAATACAATAAAAGTATGCCCGTTTTGCAATTCACCTGATATAACTAAAAACACGAAAAAGCGTAACTACCGATGCGAAAACTGCCAGAGATCATTTCCTGCGAATCAGGTAGCCATGAAGAAGGCGAGAAATGCAGGAAAAGCATAA	MTTTNTIKVCPFCNSPDITKNTKKRNYRCENCQRSFPANQVAMKKARNAGKA
sORF_283	NC_003901.1:3867002-3867133:+	NC_003901.1	deepribo	CDS	3867002	3867133	+	-32667754	11594	yes		>>>	in 3' UTR					no	cytoplasmic	other	outside	ligase	not present	132	44	GTG	TAA	GTGAATCCGATTGAATTAGCAAAAGGAAAAAGAAAGGAAAGAGATAAGTACCTTAAACTTTTTCTCAAAATTCGCTTAAAGAAGGATTCGGATTTACTCTCAATTTACTGTAATCAAAATCGCTGTTATTAA	VNPIELAKGKRKERDKYLKLFLKIRLKKDSDLLSIYCNQNRCY
sORF_284	NC_003901.1:3871215-3871262:-	NC_003901.1	deepribo	CDS	3871215	3871262	-	-52453604	21918	yes	on sRNA146	><<	on sRNA					no	Extracellular	other	outside	too short	not present	48	16	TTG	TAG	TTGAGAGTAATAGGGTTTCCTCTCAATTTCGGGTTGGATCGCGGGTAG	LRVIGFPLNFGLDRG
sORF_285	NC_003901.1:3881926-3882087:-	NC_003901.1	deepribo	CDS	3881926	3882087	-	19217298	1332	yes		><<	intergenic					hypothetical membrane associated protein [Methanosarcina mazei Go1], 70aa	unknown	other	outside	Rubredoxin-like	not present	162	54	ATG	TAA	ATGAACTGCAGCGAATTGAAAGAGGGTCAGGTTCTTGTCTGTGAAGGGTGCGGGTTTGAGCTCAAAGTTGTAAATGCATGTGGGGAAGCCTGCTGTTCGACCGATGCCTGCTGTATCGGCAACATAACATGTTGCGGGGAGCCGATGAAAATAAAACAATAA	MNCSELKEGQVLVCEGCGFELKVVNACGEACCSTDACCIGNITCCGEPMKIKQ
sORF_286	NC_003901.1:3884334-3884438:+	NC_003901.1	deepribo	CDS	3884334	3884438	+	-23467255	7142	yes	on MM_3411	<>>	on sRNA					no	cytoplasmic	other	inside	oxidoreductase	not present	105	35	ATG	TAG	ATGACAGAAAAAACAGTAATTATTCAGGAGTATGAAGTCAGGAGTTTTAAAAACACAATTACTAATTTTTTTCTTCCTTTAAAAATTACTGGGAGTTTTTTGTAG	MTEKTVIIQEYEVRSFKNTITNFFLPLKITGSFL
sORF_287	NC_003901.1:3913940-3914011:+	NC_003901.1	deepribo	CDS	3913940	3914011	+	-20109215	5991	yes	on spRNA42	>><	on sRNA					no	unknown	other	outside	too short	not present	72	24	ATG	TAG	ATGGCTTCTTTACTGTGGAGGAGTAAAGGGGTTACGATTCCATTCTCTGTAAGGAGTAAAGTAACCCCTTAG	MASLLWRSKGVTIPFSVRSKVTP
sORF_288	NC_003901.1:3915242-3915304:-	NC_003901.1	deepribo	CDS	3915242	3915304	-	-32448554	11486	yes		<<<	intergenic					no	cytoplasmic	other	inside	too short	not present	63	21	ATG	TAA	ATGAGGGAGAGGGGACAAGCCGTATTACGCAAAAAAACAGCAGGTTCAAAAAAAGGATGTTAA	MRERGQAVLRKKTAGSKKGC
sORF_289	NC_003901.1:3915500-3915553:-	NC_003901.1	deepribo	CDS	3915500	3915553	-	-67120295	25456	yes		<<<	intergenic					no	cytoplasmic	other	inside	too short	not present	54	18	TTG	TGA	TTGGAGAAGGCTATAAAATTAAAGAGCTGCAGGCATGCGCAAGAATATCAGTGA	LEKAIKLKSCRHAQEYQ
sORF_290	NC_003901.1:3921123-3921191:+	NC_003901.1	deepribo	CDS	3921123	3921191	+	-30613344	10518	yes		>><	in 3' UTR					no	unknown	other	outside	too short	not present	69	23	ATG	TAA	ATGGGTATATCTTTCGCTTATGATAGCAGTGGCTCCGATTCAGTAGCATTCATTTTTAAGCCAGGGTAA	MGISFAYDSSGSDSVAFIFKPG
sORF_291	NC_003901.1:3957633-3957698:-	NC_003901.1	ORF finder	CDS	3957698	3957633	-			yes	on sRNA149	><>	on sRNA					no	cytoplasmic	other	inside	too short	not present	66	22	ATG	TAA	ATGTCGCTATGTACTATATGTCGCCACGAAGAAAATGAAAAATTAAAAAAGAGAATAAAAATTTAA	MSLCTICRHEENEKLKKRIKI
sORF_011	NC_003901.1:3957799-3957969:-	NC_003901.1	deepribo	CDS	3957799	3957969	-	17483447	1523	yes	on sRNA150	><>	on sRNA	yes	TD, BU	A01461	yes, sORF_11	hypothetical protein [Methanosarcina siciliae], 56aa, 74%	cytoplasmic	other	inside	Lyase	not present	171	57	GTG	TAA	GTGTATTGCCGTTATCTCATAACAGTAAATCCAGATTCGGATAGTGAAACCTGTACGTGCGAAGTTGCTCCAAAAAAGGGCAAATTACCTGCCAGTGTGATATCTAAATACTGCAAAGGCGACTACGAGAGTTGTCAGAGATTTGTGTACCGTTCACACATGATGCCCTAA	VYCRYLITVNPDSDSETCTCEVAPKKGKLPASVISKYCKGDYESCQRFVYRSHMMP
sORF_292	NC_003901.1:3968685-3968756:+	NC_003901.1	deepribo	CDS	3968685	3968756	+	-13221314	4465	yes	on spRNA43	<><	on sRNA					no	cytoplasmic	other	inside	too short	not present	72	24	ATG	TGA	ATGAAAAAAGCCGGACGAAGCAGGCGATTCCATACCTGCCATAATAATGAGCGTCACATGAGTGTCACATGA	MKKAGRSRRFHTCHNNERHMSVT
sORF_293	NC_003901.1:3973245-3973292:-	NC_003901.1	deepribo	CDS	3973245	3973292	-	-16547858	5067	yes		<<<	in 5' UTR					no	unknown	other	outside	too short	not present	48	16	ATG	TAA	ATGGGTCTCAGTATTTCCGGATTTTTGCATTCGAACCTGTACATTTAA	MGLSISGFLHSNLYI
sORF_294	NC_003901.1:3977401-3977559:+	NC_003901.1	deepribo	CDS	3977401	3977559	+	-2606177	8196	yes		<>>	intergenic					hypothetical protein ASJ81_04995 [Methanosarcina spelaei], 59aa, 73% identity	unknown	other	inside	oncoprotein	wrong annotation	159	53	GTG	TGA	GTGGAGATGGGACATCATTCCACAAAAAGAATATCCTGGGGGTTGCTGGTCCGTTCTTCGAATCAATGTGCTTGGGGGAGCATAACATTCGAAGAGACTGTATTGGGGGATACAGTAGATACAGCACCTCTGGGCTTCTTCTTACATTACTTATTTTGA	VEMGHHSTKRISWGLLVRSSNQCAWGSITFEETVLGDTVDTAPLGFFLHYLF
sORF_295	NC_003901.1:3997420-3997515:+	NC_003901.1	deepribo	CDS	3997420	3997515	+	-31028483	10753	yes		>>>	intergenic					no	cytoplasmic	other	inside	transcription	not present	96	32	GTG	TAA	GTGTGTAATATGCCTCAACCACGAAAAAATCCGGGTGCCGCCGTGTACTGTCATTCTTTATTCCGGGTCTCGGACAAATTTACAATGGGCAGATAA	VCNMPQPRKNPGAAVYCHSLFRVSDKFTMGR
sORF_296	NC_003901.1:3997515-3997673:+	NC_003901.1	deepribo	CDS	3997515	3997673	+	-24217021	7407	yes	intergenic and in operon with an unannotated sORF	>>>	intergenic					hypothetical protein [Methanosarcina mazei], 52aa	CytoplasmicMembrane	other	TMhelix 7-29	membrane protein	MM_RS17075	159	53	ATG	TAA	ATGAAAGGGATCATTTTTATTATTCTTGCCTCAATTTTCGGCTTCCTTACAGTAGTTTTAGTAGGTTACGTCCTTTATCCGCTTTTCTGGATTTATAACCTCTACGATGCCTACAATACTGCTAGGGAAATTAATGAAAAGTACGGTGGATATTACTAA	MKGIIFIILASIFGFLTVVLVGYVLYPLFWIYNLYDAYNTAREINEKYGGYY
sORF_297	NC_003901.1:3999354-3999482:+	NC_003901.1	deepribo	CDS	3999354	3999482	+	-2789602	9092	yes		<>>	intergenic					no	cytoplasmic	other	TMhelix 15-32	cell adhesion/viral protein	not present	129	43	ATG	TGA	ATGCAGTGGAATCTTATTAATGTTACAGTTTCGGCGTCGGAATTCTATCTAACACATTTGCAGTATACCTGTTGCATATGCTATGCTGGTTATGTAACCCGTATCGAGATAGGAATGTGGCATTTATGA	MQWNLINVTVSASEFYLTHLQYTCCICYAGYVTRIEIGMWHL
sORF_298	NC_003901.1:4009839-4009886:+	NC_003901.1	deepribo	CDS	4009839	4009886	+	-32462373	11491	yes		>>>	in 3' UTR					no	unknown	other	inside	too short	not present	48	16	ATG	TGA	ATGCTTGATGAGAATAAGATATACTTGATGGGAATAAGAGACACCTGA	MLDENKIYLMGIRDT
sORF_299	NC_003901.1:4021713-4021748:+	NC_003901.1	deepribo	CDS	4021713	4021748	+	-38140168	14723	yes		>>>	intergenic					no	Extracellular	other	inside	too short	not present	36	12	ATG	TGA	ATGAATAAAAATTCTGGCTGTCCTGAAAAGGTCTGA	MNKNSGCPEKV
sORF_300	NC_003901.1:4025533-4025607:+	NC_003901.1	deepribo	CDS	4025533	4025607	+	-36186712	13615	yes		>>>	intergenic					no	unknown	other	inside	too short	not present	75	25	ATG	TAG	ATGGTTTACAGGCATAATTCCAGAACTATATATAATAATAACTCTTATACCGCCGTAATTCTTATATTGCCGTAG	MVYRHNSRTIYNNNSYTAVILILP
sORF_301	NC_003901.1:4025729-4025773:+	NC_003901.1	deepribo	CDS	4025729	4025773	+	-4195501	16950	yes		>>>	intergenic					no	Extracellular	other	outside	too short	not present	45	15	TTG	TAA	TTGACTGAAGATTTTTATTTGTTATTTTGCAGTGAGGGGAATTAA	LTEDFYLLFCSEGN
sORF_302	NC_003901.1:4035386-4035484:-	NC_003901.1	deepribo	CDS	4035386	4035484	-	-15344763	4835	yes		><<	antisense					no	cytoplasmic	other	outside	Adsorption protein p2	not present	99	33	ATG	TAA	ATGCATACCATACGATTAGTGCCGAAGCTACGGCTGCTGAGAGTGTCATTAGTGCTCCGCCCCAGTATGCAGACTGTGCAGCCTCAATTACGCTGGTAA	MHTIRLVPKLRLLRVSLVLRPSMQTVQPQLRW
sORF_303	NC_003901.1:4036544-4036660:-	NC_003901.1	deepribo	CDS	4036544	4036660	-	-2174746	6529	yes		<<>	intergenic					no	cytoplasmic	other	inside	transferase	not present	117	39	GTG	TAA	GTGAAAGTATTAACTTCAGATTGTTTATATAAAACTTCAGGTGATTTGTATAAAACCTCAGGTGATTTGTATAAAACTTCAGATGGTTTATATAAAAGGTGTTGTTTTTCAAAGTAA	VKVLTSDCLYKTSGDLYKTSGDLYKTSDGLYKRCCFSK
sORF_304	NC_003901.1:4038477-4038548:+	NC_003901.1	deepribo	CDS	4038477	4038548	+	-19405459	5787	yes		>><	intergenic					no	Extracellular	other	inside	too short	not present	72	24	GTG	TAA	GTGAGAAATAAAACGAAATGGAGCGAAATAAAACTAAATAAAAAGAAATCGAGCGAAGTTAAGCAAAATTAA	VRNKTKWSEIKLNKKKSSEVKQN
sORF_305	NC_003901.1:4055630-4055746:+	NC_003901.1	deepribo	CDS	4055630	4055746	+	-18003263	5428	yes	on MM_3414	<><	on sRNA		BU	A01722		no	unknown	other	TMhelix 20-37	membrane protein	not present	117	39	ATG	TGA	ATGCAACAAGATGAAATCATACAGCACCACAAAATGATGCAGCAGAACAAGGTGATAATCGGTACGTTCAGTGTATTTTTCATTTTAATAACGCTGATCAGTCTGTACTGGGTATGA	MQQDEIIQHHKMMQQNKVIIGTFSVFFILITLISLYWV
sORF_306	NC_003901.1:4055754-4055960:+	NC_003901.1	deepribo	CDS	4055754	4055960	+	0.16093	3034	yes	on sRNA	<><	on sRNA					no	unknown	other	outside	viral protein	not present	207	69	ATG	TAG	ATGCTTTCTGGGCAGTGGATGTGTACCCTAAGCTCAGATGCAAAAAATGTTGCAAGCACGGAACCGGGTATTTTCTTCATGGTTCCGACCAGTCATCTGAAGATCATCCTGGATGTCGGGAAGCCCACGTTTTCTCTGGCTTTTCCTGGCAGGTCATACAGGTTGATAAAAGTTCCATTTTGGCCGGCCCGGCAGAGGACGTTGTAG	MLSGQWMCTLSSDAKNVASTEPGIFFMVPTSHLKIILDVGKPTFSLAFPGRSYRLIKVPFWPARQRTL
sORF_307	NC_003901.1:4055991-4056086:+	NC_003901.1	deepribo	CDS	4055991	4056086	+	-2612698	8237	yes	antisense to MM_RS17280	<><	antisense					hypothetical protein [Methanosarcina mazei], 101aa	unknown	other	outside	de novo protein	not present	96	32	ATG	TGA	ATGGAACATGACTCATCATACACCCTTTCCATATCTAAAGAAACCCTGAAGAAGATGTTGCTGGAAAAAGGGCTTTTAAAGACCTGGAAAAGGTGA	MEHDSSYTLSISKETLKKMLLEKGLLKTWKR
sORF_308	NC_003901.1:4056109-4056174:+	NC_003901.1	deepribo	CDS	4056109	4056174	+	-40146246	15911	yes	antisense to MM_RS17280	<><	antisense					no	Unknown (This protein may have multiple localization sites.)	other	inside	too short	not present	66	22	GTG	TAG	GTGAACCTGCAAAAGAGTAATCGTGGAGAGGCCCTGAAAGGCGAGGGAGACAGGAAGGGAAATTAG	VNLQKSNRGEALKGEGDRKGN
sORF_154	NC_003901.1:4065387-4065449:-	NC_003901.1	deepribo	CDS	4065387	4065449	-	-37365553	14298	yes	on sRNA154	<<<	on sRNA					no	cytoplasmic	other	outside	too short	not present	63	21	TTG	TAG	TTGCTTACGAGTAAATCAAAGCCTCATTTCACACACACACGAGAATCGAAACGATTACTCTAG	LLTSKSKPHFTHTRESKRLL
sORF_309	NC_003901.1:4069250-4069321:-	NC_003901.1	deepribo	CDS	4069250	4069321	-	-26853197	8558	yes	on sRNA156	><<	on sRNA					no	unknown	other	inside	too short	not present	72	24	GTG	TAA	GTGAGTACCAGCAATACAACCTCCGTGGCAGGGAAAAGGGTTCCACTCCTTACCTTCTCCCTGCCAGCATAA	VSTSNTTSVAGKRVPLLTFSLPA
sORF_310	NC_003901.1:4073684-4073857:-	NC_003901.1	deepribo	CDS	4073684	4073857	-	0.982516	2265	yes		><<	intergenic	yes	TD, BU	A01543		hypothetical protein [Methanosarcina], 57aa	unknown	other	outside	protein binding	MM_RS18935	174	58	GTG	TAA	GTGTCTAAAACCATGAAAATTGTAGGTCTAGCCTTAGCAACAACAGGACTCGCTTATGCTGTAAAAAAATTCATGCATAAGGAACATCGTTCAGACTGGCATAAAGTAAAAGTAGAAGGAGAAGCAGAAAAAAGAACCGGTACAAGGTACGGTTCTAATCCGATTAAATATTAA	VSKTMKIVGLALATTGLAYAVKKFMHKEHRSDWHKVKVEGEAEKRTGTRYGSNPIKY
sORF_311	NC_003901.1:4073713-4073787:+	NC_003901.1	deepribo	CDS	4073713	4073787	+	-39937701	15793	yes		>><	antisense					no	Extracellular	other	outside	too short	not present	75	25	TTG	TGA	TTGTACCGGTTCTTTTTTCTGCTTCTCCTTCTACTTTTACTTTATGCCAGTCTGAACGATGTTCCTTATGCATGA	LYRFFFLLLLLLLLYASLNDVPYA
sORF_312	NC_003901.1:4080088-4080159:+	NC_003901.1	deepribo	CDS	4080088	4080159	+	-5236663	21887	yes	detected by MS, on spRNA44	<><	on sRNA					no	cytoplasmic	other	inside	too short	not present	72	24	TTG	TGA	TTGGATTCGAACACATCCCATAAAAATAGCGTTCGTCATGTTTTGGGTTTAGCTCAACGGGTCTCTTTCTGA	LDSNTSHKNSVRHVLGLAQRVSF
sORF_315	NC_003901.1:4080163-4080219:+	NC_003901.6	deepribo	CDS	4080163	4080219	+	-5080603599999990	21318	yes	on spRNA44	<><	on sRNA					no	cytoplasmic	other	inside	too short	not present	57	19	GTG	TGA	GTGGATCTGGAATGCTCTAGGTCCATGGTGTGCAGAACCCTAAACATACAGAGGTGA	VDLECSRSMVCRTLNIQR
sORF_313	NC_003901.1:4080225-4080290:+	NC_003901.1	deepribo	CDS	4080225	4080290	+	0.581633	2642	yes	on spRNA44	<><	on sRNA	yes		check this		no	unknown	other	TMhelix 4-20	too short	not present	66	22	ATG	TGA	ATGAGTGAGACAGCTACTGTCGTAATTTGTCTTTGTGTCACTTTCATTATAGCTCTGCTGTATTGA	MSETATVVICLCVTFIIALLY
