# Supplementary material for: Uncovering the small proteome of Methanosarcina mazei using Ribo-seq and peptidomics under different nitrogen conditions
Source: Nat Commun. 2024 Oct 6;15:8659. doi: 10.1038/s41467-024-53008-8 (PMC11456600; doi:10.1038/s41467-024-53008-8)
Supplement: Supplementary file 9 — Supplementary Data 6 [file 41467_2024_53008_MOESM9_ESM.xlsx]

## Sheet: Top Down validation
Proteomic evidence	proteomics ID	Name	identifer	Canonical Sequence	Proteoform Sequence	# PrSMs	Theo. Mass [Da]	Avg PrSM Detected Neutral Mass	Confidence		-Log P-Score		-Log E-Value		% Residue Cleavages	Modifications
TD	A01446	sORF_002	NC_003901.1:603463-603633:+	MTFAKGYNFTKVKTSHGPDMYVSRYGKLVRVVPCGPHVELSERYATDLIRQIEAMD	TFAKGYNFTKVKTSHGPDMYVSRYGKLVRVVPCGPHVELSERYATDLIRQIEAMD	3	6272.18	6271.84	High	n/a	37.94		33.94		35.19
TD, BU	A01448	sORF_004	NC_003901.1:3672030-3672176:+	MAKPIEFGLVLEGEDAKEFMKNEKNPVVTDEMVEMFKKAKEIYDKNRF	EGEDAKEFMKNEKNPVVTDEMVEMFKKAKEIYDKNRF	2	4466.16	4466.16	n/a	High		26.81		22.51	44.44
TD, BU	A01448	sORF_004	NC_003901.1:3672030-3672176:+		AKPIEFGLVLEGEDAKEFMKNEKNPVVTDEMVEMFKKAKEIYDKNRF	122	5533.8	5533.75	High	High	121.87	121.87	117.87	117.57	89.13
TD, BU	A01448	sORF_004	NC_003901.1:3672030-3672176:+		AKPIEFGLVLEGEDAKEFMKNEKNPVVTDEMVEMFKKAKEIYDKNRF	180	5533.8	5533.8	High	High	80.92	80.92	76.92	76.62	71.74
TD, BU	A01448	sORF_004	NC_003901.1:3672030-3672176:+		EGEDAKEFMKNEKNPVVTDEMVEMFKKAKEIYDKNRF	8	4466.16	4466.16	n/a	High		34		29.7	47.22
TD, BU	A01453	sORF_006	NC_003901.1:12435-12590:+	MEYVRKTCPICGSEFVVLKKVEEKAIYCTLECLSAAQGKVKKDKVSSVASA	MEYVRKTCPICGSEFVVLKKVEEKAIYCTLECLSAAQGKVKKDKVSSVASA	17	5561.85	5561.79	High	High	39.71	39.71	35.71	35.41	54	C8(Dehydro); C11(Dehydro); C28(Dehydro); C32(Dehydro)
TD, BU	A01453	sORF_006	NC_003901.1:12435-12590:+		MEYVRKTCPICGSEFVVLKKVEEKAIYCTLECLSAAQGKVKKDKVSSVASA	1	5565.88	5566.89	High	n/a	23.28		19.28		36
TD, BU	A01453	sORF_006	NC_003901.1:12435-12590:+		MEYVRKTCPICGSEFVVLKKVEEKAIYCTLECLSAAQGKVKKDKVSSVASA	86	5561.85	5561.84	High	High	70.52	70.52	66.52	66.22	62	C8(Dehydro); C11(Dehydro); C28(Dehydro); C32(Dehydro)
TD, BU	A01454	sORF_007	NC_003901.1:793662-793835:-	MPEHKKKPLVSCDKYDEEEKKELLTEEKKDVEEVKVEPIHPSEQRGGKKKSLLDTCK	PEHKKKPLVSCDKYDEEEKKELLTEEKKDVEEVKVEPIHPSEQRGGKKKSLLDTCK	2	6528.39	6528.36	High	High	10.51	10.51	6.51	6.21	14.55	C11(Dehydro); C55(Dehydro)
TD, BU	A01454	sORF_007	NC_003901.1:793662-793835:-		PEHKKKPLVSCDKYDEEEKKELLTEEKKDVEEVKVEPIHPSEQRGGKKKSLLDTCK	3	6530.4	6530.08	High	High	73.84	73.84	69.84	69.53	70.91
TD, BU	A01454	sORF_007	NC_003901.1:793662-793835:-		DKYDEEEKKELLTEEKKDVEEVKV	4	2951.49	2951.49	n/a	High		25.21		20.91	78.26
TD, BU	A01456	sORF_008	NC_003901.1:1458713-1458847:-	MNEKIQRKTPEPVLHGFLFGNGTFITPVEMRIMQSLGIIPATKA	MNEKIQRKTPEPVLHGFLFGNGTFITPVEMRIMQSLGIIPATKA	4	4909.62	4909.62	High	High	12.26	12.26	8.26	7.96	13.95
TD, BU	A01461	sORF_011	NC_003901.1:3957799-3957969:-	MVYCRYLITVNPDSDSETCTCEVAPKKGKLPASVISKYCKGDYESCQRFVYRSHMMP	NPDSDSETCTCEVAPKKGKLPASVISKYCKGD	6	3369.59	3369.58	n/a	High		9.49		5.19	12.9
TD, BU	A01463	sORF_012	NC_003901.1:207535-207699:+	MASRYLEQNCLHISDPVAINKLHSLFEKNEKSKPPESRYRKSEEEVIEFLTKKF	PVAINKLHSLFEKNEKSKPPESRYRKSEEEVIEFLTKKF	8	4674.52	4674.52	n/a	High		22.38		18.08	26.32
TD, BU	A01463	sORF_012	NC_003901.1:207535-207699:+		PVAINKLHSLFEKNEKSKPPESRYRKSEEEVIEFLTKKF	8	4674.52	4674.52	n/a	High		22.38		18.08	26.32
TD, BU	A01469	sORF_013	NC_003901.1:2759895-2760056:-	MLVLGIEDPQIWLAYLFCVLSALGCMIYGALNWKSEEEKAVRSGAQKPAAQDQ	NWKSEEEKAVRSGAQKPAAQDQ	6	2456.2	2456.2	n/a	High		14.77		10.47	47.62
TD, BU	A01469	sORF_013	NC_003901.1:2759895-2760056:-		LNWKSEEEKAVRSGAQKPAAQDQ	30	2569.29	2569.29	n/a	High		71.6		67.3	95.45
TD, BU	A01469	sORF_013	NC_003901.1:2759895-2760056:-		IYGALNWKSEEEKAVRSGAQKPAAQDQ	8	2973.49	2973.5	n/a	High		39.78		35.48	80.77
TD, BU	A01469	sORF_013	NC_003901.1:2759895-2760056:-		GALNWKSEEEKAVRSGAQKPAAQDQ	8	2697.35	2697.35	n/a	High		26.69		22.39	79.17
TD, BU	A01469	sORF_013	NC_003901.1:2759895-2760056:-		MLVLGIEDPQIWLAYLFCVLSALGCMIYGALNWKSEEEKAVRSGAQKPAAQDQ	1	5852.94	5850.95	High	n/a	10.18		6.18		11.54
TD, BU	A01469	sORF_013	NC_003901.1:2759895-2760056:-		MLVLGIEDPQIWLAYLFCVLSALGCMIYGALNWKSEEEKAVRSGAQKPAAQDQ	4	5850.93	5850.93	High	High	42.76	42.76	38.76	38.46	26.92	C18(Dehydro); C25(Dehydro)
TD, BU	A01471	sORF_014	NC_003901.1:171521-171649:+	MTGKFQKRNAERKGVRKEYELEQKLIKEIVDEIQVSGGGTLE	TGKFQKRNAERKGVRKEYELEQKLIKEIVDEIQVSGGGTLE	728	4702.54	4702.53	High	High	143.92	143.92	139.92	139.62	97.5
TD, BU	A01471	sORF_014	NC_003901.1:171521-171649:+		MTGKFQKRNAERKGVRKEYELEQKLIKEIVDEIQVSGGGTLE	34	4833.58	4833.64	High	High	50.24	50.24	46.24	45.94	63.41
TD, BU	A01471	sORF_014	NC_003901.1:171521-171649:+		MTGKFQKRNAERKGVRKEYELEQKLIKEIVDEIQVSGGGTLE	110	4833.58	4833.58	High	High	51.23	51.23	47.23	46.93	58.54
TD, BU	A01471	sORF_014	NC_003901.1:171521-171649:+		TGKFQKRNAERKGVRKEYELEQKLIKEIVDEIQVSGGGTLE	54	4744.55	4744.59	High	High	26.77	26.77	22.77	22.47	32.5	N-Term(alpha-amino acetylated residue)
TD, BU	A01471	sORF_014	NC_003901.1:171521-171649:+		TGKFQKRNAERKGVRKEYELEQKLIKEIVDEIQVSGGGTLE	938	4702.54	4702.55	High	High	77.83	75.61	73.83	71.31	72.5
TD, BU	A01471	sORF_014	NC_003901.1:171521-171649:+		GKFQKRNAERKGVRKEYELEQKLIKEIVDEIQVSGGGTLE	2	4601.49	4601.5	n/a	High		24.8		20.49	28.21
TD, BU	A01471	sORF_014	NC_003901.1:171521-171649:+		TGKFQKRNAERKGVRKEYELEQKLIKEIVDEIQVSGGGTL	12	4573.5	4573.45	n/a	High		24.06		19.76	43.59
TD, BU	A01471	sORF_014	NC_003901.1:171521-171649:+		TGKFQKRNAERKGVRKEYELEQKLIKEIVDEIQVSGG	2	4302.34	4302.36	n/a	High		19.48		15.18	30.56
TD, BU	A01471	sORF_014	NC_003901.1:171521-171649:+		TGKFQKRNAERKGVRKEYELEQKLIKEIVDEIQVSG	4	4245.32	4245.32	n/a	High		19.22		14.91	31.43
TD, BU	A01471	sORF_014	NC_003901.1:171521-171649:+		TGKFQKRNAERKGVRKEYELEQKLIKEIVDEIQV	4	4101.27	4101.28	n/a	High		14		9.69	24.24
TD, BU	A01471	sORF_014	NC_003901.1:171521-171649:+		VRKEYELEQKLIKEIVDEIQVSGGGTLE	2	3201.71	3201.71	n/a	High		28.19		23.89	40.74
TD, BU	A01471	sORF_014	NC_003901.1:171521-171649:+		RKEYELEQKLIKEIVDEIQVSGGGTLE	6	3102.64	3102.65	n/a	High		19.24		14.94	38.46
TD, BU	A01471	sORF_014	NC_003901.1:171521-171649:+		KEYELEQKLIKEIVDEIQVSGGGTLE	2	2946.54	2946.55	n/a	High		9.51		5.21	24
TD, BU	A01475	sORF_015	NC_003901.1:730131-730292:+	MSEKNTETKIITIKEANIKNLKIKGLRPEPLIIRNLTLRNVRLIFKLPPEKKK	SEKNTETKIITIKEANIKNLKIKGLRPEPLIIRNLTLRNVRLIFKLPPEKKK	254	6088.68	6088.66	High	High	103.6	103.6	99.6	99.3	78.43
TD, BU	A01475	sORF_015	NC_003901.1:730131-730292:+		SEKNTETKIITIKEANIKNLKIKGLRPEPLIIRNLTLRNVRLIFKLPPEKKK	224	6088.68	6088.69	High	High	75.03	75.03	71.02	70.72	58.82
TD, BU	A01476	sORF_016	NC_003901.1:451178-451327:-	MKEIITQKPLRPVLHGFLLKDRKFVPASKSKVLNIFGLFETGSIKSEET	MKEIITQKPLRPVLHGFLLKDRKFVPASKSKVLNIFGLFETGSIKSEET	106	5569.13	5569.15	High	High	87.41	87.41	83.41	83.11	77.08
TD, BU	A01476	sORF_016	NC_003901.1:451178-451327:-		MKEIITQKPLRPVLHGFLL	10	2232.32	2232.32	n/a	High		30.86		26.55	88.89
TD, BU	A01476	sORF_016	NC_003901.1:451178-451327:-		MKEIITQKPLRPV	2	1551.92	1551.91	n/a	High		18.15		13.84	83.33
TD	A01479	sORF_022	NC_003901.1:146234-146368:-	MAMSKKDMDKKKAAKKEKMQELEKMASAGSKDAKKKLAKEMKKK	MAMSKKDMDKKKAAKKEKMQELEKMASAGSKDAKKKLAKEMKKK	4	5012.72	5011.64	High	n/a	16.48		12.48		27.91
TD	A01479	sORF_022	NC_003901.1:146234-146368:-		AMSKKDMDKKKAAKKEKMQELEKMASAGSKDAKKKLAKEMKKK	478	4881.68	4881.72	High	n/a	143.3		139.3		97.62
TD	A01479	sORF_022	NC_003901.1:146234-146368:-		AMSKKDMDKKKAAKKEKMQELEKMASAGSKDAKKKLAKEMKKK	2	4923.69	4924.7	High	n/a	12.5		8.5		23.81	N-Term(alpha-amino acetylated residue)
TD	A01479	sORF_022	NC_003901.1:146234-146368:-		AMSKKDMDKKKAAKKEKMQELEKMASAGSKDAKKKLAKEMKKK	34	4881.68	4881.68	High	n/a	29.42		25.42		30.95
TD, BU	A01618	sORF_034	NC_003901.1:281442-281600:+	MASRYLEQNSLHISDPVAINKLHSLFEKNEKSKPPVSRYRKSEKEVMDFLKS	ASRYLEQNSLHISDPVAINKLHSLFEKNEKSKPPVSRYRKSEKEVMDFLKS	42	5972.14	5971.99	High	High	69.27	69.27	65.27	64.96	62
TD, BU	A01618	sORF_034	NC_003901.1:281442-281600:+		ASRYLEQNSLHISDPVAINKLHSLFEKNEKSKPPVSRYRKSEKEVMDFLKS	10	6014.15	6013.97	High	High	15.7	15.7	11.7	11.4	14	N-Term(alpha-amino acetylated residue)
TD, BU	A01618	sORF_034	NC_003901.1:281442-281600:+		ASRYLEQNSLHISDPVAINKLHSLFEKNEKSKPPVSRYRKSEKEVMDFLKS	28	5972.14	5972.15	High	High	61.97	61.97	57.97	57.67	56
TD, BU	A01470	sORF_052	NC_003901.1:573589-573729:-	MPARKVKNDNKEKELMEKLESIEEKREDTAEQINIEEEPDESKRPK	PARKVKNDNKEKELMEKLESIEEKREDTAEQINIEEEPDESKRPK	114	5378.73	5378.55	High	High	114.68	114.68	110.68	110.38	88.64
TD, BU	A01470	sORF_052	NC_003901.1:573589-573729:-		KREDTAEQINIEEEPDESKRPK	16	2640.3	2640.3	n/a	High		29.16		24.85	47.62
TD, BU	A01470	sORF_052	NC_003901.1:573589-573729:-		PARKVKNDNKEKELMEKLESIEEKREDTAEQINIEEEPDESKRPK	14	5420.74	5419.98	High	High	12.14	12.14	8.14	7.84	11.36	N-Term(alpha-amino acetylated residue)
TD, BU	A01470	sORF_052	NC_003901.1:573589-573729:-		PARKVKNDNKEKELMEKLESIEEKREDTAEQINIEEEPDESKRPK	480	5378.73	5378.75	High	High	111.97	111.97	107.97	107.67	77.27
TD, BU	A01470	sORF_052	NC_003901.1:573589-573729:-		PARKVKNDNKEKELMEKLESIEEKREDTAEQINIEEEPDESKRP	2	5250.63	5250.62	n/a	High		19.31		15.01	9.3
TD, BU	A01470	sORF_052	NC_003901.1:573589-573729:-		PARKVKNDNKEKELMEKLESIEEKREDTAEQINIEEEPDE	6	4782.35	4782.35	n/a	High		19.54		15.23	23.08
TD, BU	A01470	sORF_052	NC_003901.1:573589-573729:-		PARKVKNDNKEKELMEKLESIEEKREDTAEQINIEEEPD	6	4653.31	4653.31	n/a	High		11.97		7.67	13.16
TD	A01576	sORF_059	NC_003901.1:729992-730129:+	MPGEDKTKIVRVKNIRIKSLKVKGLRPKPLIIRNLTLRDVRKAKR	PGEDKTKIVRVKNIRIKSLKVKGLRPKPLIIRNLTLRDVRKAKR	44	5143.24	5143.19	High	High	63.31	63.31	59.31	59.01	93.02
TD	A01576	sORF_059	NC_003901.1:729992-730129:+		PGEDKTKIVRVKNIRIKSLKVKGLRPKPLIIRNLTLRDVRKAKR	76	5143.24	5143.18	High	High	34.91	34.91	30.91	30.61	30.23
TD, BU	A01483	sORF_062	NC_003901.1:768684-768857:+	MEEYFEYLVERARYYERFEIFRKGDPKVQIGLNRSEHIKKEISVIELVFKQDLEKNN	MEEYFEYLVERARYYERFEIFRKGD	5	3379.6	3379.6	n/a	High		10.77		6.47	20.83	N-Term(alpha-amino acetylated residue)
TD, BU	A01451	sORF_082	NC_003901.1:978824-978997:+	MGKTGSIDWVKVKGRKGKVIKVQKSKSQKAHPGPAQRFTSSGHKRRFIRRSAKALVK	MGKTGSIDWVKVKGRKGKVIKVQKSKSQKAHPGPAQRFTSSGHKRRFIRRSAKALVK	22	6368.68	6369.11	High	n/a	28.88		24.88		37.5
TD, BU	A01451	sORF_082	NC_003901.1:978824-978997:+		GKTGSIDWVKVKGRKGKVIKVQKSKSQKAHPGPAQRFTSSGHKRRFIRRSAKALVK	746	6237.64	6237.52	High	n/a	112.41		108.41		80
TD, BU	A01451	sORF_082	NC_003901.1:978824-978997:+		GKTGSIDWVKVKGRKGKVIKVQKSKSQKAHPGPAQRFTSSGHKRRFIRRSAKALVK	4	6279.65	6279.06	High	n/a	11.95		7.94		16.36	N-Term(alpha-amino acetylated residue)
TD, BU	A01451	sORF_082	NC_003901.1:978824-978997:+		GKTGSIDWVKVKGRKGKVIKVQKSKSQKAHPGPAQRFTSSGHKRRFIRRSAKALVK	28	6237.64	6237.5	High	n/a	14.09		10.09		10.91
TD, BU	A01449	sORF_156	NC_003901.1:1809596-1809754:-	MSELNREEVKRKECRYGCRQDRYHTVVKGCTDSLDTDELDLYRYMIGGMQGK	SELNREEVKRKECRYGCRQDRYHTVVKGCTDSLDTDELDLYRYMIGGMQGK	2	6042.87	6042.86	High	High	36.26	36.26	32.26	31.96	34
TD, BU	A01671	sORF_200	NC_003901.1:2534037-2534192:+	MEYVRKICPICGNEFIVLKKVEDKAIYCTLECLSAAQGKVKREKVFSGVSA	MEYVRKICPICGNEFIVLKKVEDKAIYCTLECLSAAQGKVKREKVFSGVSA	4	5688.94	5689.44	High	High	51.37	51.37	47.37	47.07	56	C8(Dehydro); C11(Dehydro); C28(Dehydro); C32(Dehydro)
TD, BU	A01671	sORF_200	NC_003901.1:2534037-2534192:+		MEYVRKICPICGNEFIVLKKVEDKAIYCTLECLSAAQGKVKREKVFSGVSA	2	5688.94	5688.94	High	High	24.32	24.32	20.31	20.01	30	C8(Dehydro); C11(Dehydro); C28(Dehydro); C32(Dehydro)
TD, BU	A01557	sORF_233	NC_003901.1:3135757-3135930:-	MPTCQDCRFYTAIDEIKGECFSLGFEVRGKTDSKKCPERAFRPNKGPKSKKAGAARY	PTCQDCRFYTAIDEIKGECFSLGFEVRGKTDSKKCPERAFRPNKGPKSKKAGAARY	133	6280.1	6280.15	High	High	85.87	85.87	81.87	81.57	60	C3(Dehydro); C6(Dehydro); C19(Dehydro); C35(Dehydro)
TD, BU	A01557	sORF_233	NC_003901.1:3135757-3135930:-		PTCQDCRFYTAIDEIKGECFSLGFEVRGKTDSKKCPERAFRPNKGPKSKKAGAARY	107	6284.13	6284.04	High	High	98.57	98.57	94.57	94.27	78.18
TD, BU	A01557	sORF_233	NC_003901.1:3135757-3135930:-		PTCQDCRFYTAIDEIKGECFSLGFEVRGKTDSKKCPERAFRPNKGPKSKKAGAARY	2	6322.11	6322.06	High	High	17.14	17.14	13.14	12.84	23.64	N-Term(alpha-amino acetylated residue); C3(Dehydro); C6(Dehydro); C19(Dehydro); C35(Dehydro)
TD, BU	A01557	sORF_233	NC_003901.1:3135757-3135930:-		PTCQDCRFYTAIDEIKGECFSLGFEVRGKTDSKKCPERAFRPNKGPKSKKAGAARY	2	6284.13	6283.12	High	n/a	16.96		12.96		18.18
TD, BU	A01557	sORF_233	NC_003901.1:3135757-3135930:-		PTCQDCRFYTAIDEIKGECFSLGFEVRGKTDSKKCPERAFRPNKGPKSKKAGAARY	167	6280.1	6280.13	High	High	69.69	69.69	65.69	65.39	45.45	C3(Dehydro); C6(Dehydro); C19(Dehydro); C35(Dehydro)
TD, BU	A01648	sORF_240	NC_003901.1:3300206-3300364:+	MVSDNLRPVMAYVDVETYNKIEAARKRISRSAFVANILTDVFADFDTPEIRA	MVSDNLRPVMAYVDVETYNKIEAARKRISRSAFVANILTDVFADFDTPEIRA	12	5917.03	5917.02	High	High	20.36	20.36	16.36	16.06	15.69
TD, BU	A01648	sORF_240	NC_003901.1:3300206-3300364:+		VSDNLRPVMAYVDVETYNKIEAARKRISRSAFVANILTDVFADFDTPEIRA	254	5785.99	5786.01	High	High	52.5	52.5	48.5	48.2	44
TD, BU	A01543	sORF_310	NC_003901.1:4073684-4073857:-	VSKTMKIVGLALATTGLAYAVKKFMHKEHRSDWHKVKVEGEAEKRTGTRYGSNPIKY	SKTMKIVGLALATTGLAYAVKKFMHKEHRSDWHKVKVEGEAEKRTGTRYGSNPIKY	18	6345.38	6345.4	n/a	High		47.04		42.73	41.82
TD	A01446, A01343	Redundent	Redundent	MVEVKSMTFAKGYNFTKVKTSHGPDMYVSRYGKLVRVVPCGPHVELSERYATDLIRQIEAMD
TD, BU	A01451, A00081	Redundent	Redundent	MIMGKTGSIDWVKVKGRKGKVIKVQKSKSQKAHPGPAQRFTSSGHKRRFIRRSAKALVK
TD	A01479, A00073	Redundent	Redundent	MLASYLADISVSLNSMKVYTMAMSKKDMDKKKAAKKEKMQELEKMASAGSKDAKKKLAKEMKKK
