# Supplementary material for: Uncovering the small proteome of Methanosarcina mazei using Ribo-seq and peptidomics under different nitrogen conditions
Source: Nat Commun. 2024 Oct 6;15:8659. doi: 10.1038/s41467-024-53008-8 (PMC11456600; doi:10.1038/s41467-024-53008-8)
Supplement: Supplementary file 10 — Supplementary Data 7 [file 41467_2024_53008_MOESM10_ESM.xlsx]

## Sheet: Bottom up validation
Proteomic evidence	Proteomics ID	Name	identifer	Canonical Sequence and peptide mapping	Modifications	Qvality q-value	# Proteins	# PSMs	Theo. MH+ [Da]	Xcorr	Percolator q-Value		Percolator PEP
TD, BU	A01456	sORF_008	NC_003901.1:1458713-1458847:-	[-].MNEKIQRKTPEPVLHGFLFGNGTFITPVEMRIMQSLGIIPATKA.[-]
				[R].KTPEPVLHG.[F]		0.0079	1	4	977.541	2.09		0.0002465		0.001403
				[K].TPEPVLHGFLF.[G]		0.0046	1	1	1256.67	2.49		0.0001334		0.0009965
				[K].TPEPVLHGFLFGN.[G]		0.0066	1	1	1427.73	1.35		0.000233		0.001077
				[K].TPEPVLHGFLFGNGTFITPVEMR.[I]		0.00038	1	5	2559.31		0.0005952		1.202e-07
				[K].TPEPVLHGFLFGNGTFITPVEMR.[I]	1×Oxidation [M22]	0.00038	1	20	2575.3	1.72	0.000313	2.158e-05	7.577e-13	3.095e-06
				[R].KTPEPVLHGFLFGNGTFITPVEMR.[I]		0.0013	1	3	2687.4	0.79	0.001254	0.3072	0.009755	0.9705
				[R].KTPEPVLHGFLFGNGTFITPVEMR.[I]	1×Oxidation [M23]	0.00038	1	12	2703.4	1.45	0.0002082	5.657e-05	2.14e-07	0.0002898
				[R].IMQSLGIIPATK.[A]		0.00038	1	19	1271.74	2.42	0.0002082	2.158e-05	1.477e-08	1.958e-06
				[R].IMQSLGIIPATK.[A]	1×Oxidation [M2]	0.00038	1	30	1287.73	2.87	0.0002082	3.017e-05	3.952e-10	1.123e-06
				[R].IMQSLGIIPATKA.[-]		0.00039	1	4	1342.78	1.72	7.059e-05	2.15e-05	1.708e-05	1.16e-06
				[R].IMQSLGIIPATKA.[-]	1×Oxidation [M2]	0.00038	1	60	1358.77	2.08	0.0002591	2.15e-05	2.905e-09	1.325e-08
				[S].LGIIPATK.[A]		0.0075	1	3	812.524	1.69		0.000233		0.001307
TD, BU	A01461	sORF_011	NC_003901.1:3957799-3957969:-	[-].VYCRYLITVNPDSDSETCTCEVAPKKGKLPASVISKYCKGDYESCQRFVYRSHMMP.[-]
				[R].YLITVNPDSDSETCTCEVAPK.[K]	2×Carbamidomethyl [C14; C16]	0.00038	1	68	2399.07	3.21	5.04e-05	3.668e-06	2.159e-15	1.573e-13
				[R].YLITVNPDSDSETCTCEVAPKK.[G]	2×Carbamidomethyl [C14; C16]	0.00038	1	1	2527.17	0.66	5.105e-05	0.02711	3.482e-06	0.8821
				[K].KGKLPASVISK.[Y]		0.00038	1	196	1127.71	3.32	3.652e-05	4.84e-06	1.711e-10	3.182e-09
				[K].KGKLPASVISK.[Y]		0.00083	1	27	1127.71	3.48	0.0001192	8.058e-06	2.285e-06	1.152e-07
				[K].GKLPASVISK.[Y]		0.00092	1	26	999.62	1.99	6.27e-05	2e-05	4.536e-05	7.28e-05
				[K].GKLPASVISK.[Y]		0.00038	1	48	999.62	1.95	5.04e-05	3.908e-05	1.347e-06	0.0001819
				[K].LPASVISK.[Y]		0.00038	1	159	814.503	1.57	0.0002082	2.158e-05	4.912e-07	3.767e-05
				[K].LPASVISK.[Y]		0.00088	1	53	814.503	2.15	0.000331	8.058e-06	1.954e-06	0.0001013
				[K].YCKGDYESCQR.[F]	2×Carbamidomethyl [C2; C9]	0.00077	1	7	1465.58	1.75	0.0002424	8.058e-06	0.001119	1.779e-08
TD, BU	A01463	sORF_012	NC_003901.1:207535-207699:+	[-].MASRYLEQNCLHISDPVAINKLHSLFEKNEKSKPPESRYRKSEEEVIEFLTKKF.[-]
				[R].YLEQNCLHISDPVAINK.[L]	1×Carbamidomethyl [C6]	0.0011	1	1	2014.01		0.0001455		0.0001773
				[R].YLEQNCLHISDPVAINK.[L]	1×Carbamidomethyl [C6]	0.00038	1	52	2014.01	2.93	5.04e-05	3.668e-06	6.305e-16	6.501e-12
				[R].YLEQNCLHISDPVAINKLHSLFEKNEK.[S]	1×Carbamidomethyl [C6]	0.0075	1	2	3239.65		0.0003913		0.00233
				[H].ISDPVAINK.[L]		0.0062	2	3	956.541	1.91		0.000233		0.0009876
				[K].LHSLFEK.[N]		0.00038	2	28	873.483	1.98	7.678e-05	8.028e-05	4.391e-06	0.001217
				[K].LHSLFEKNEK.[S]		0.00038	2	58	1244.66	1.9	7.678e-05	3.668e-06	1.435e-08	2.294e-07
				[R].YRKSEEEVIEFLTK.[K]		0.00038	1	15	1770.93	5.62	5.105e-05	4.84e-06	4.275e-09	3.826e-11
				[R].KSEEEVIEFLTK.[K]		0.00066	1	15	1451.76	0.41	0.0001222	0.04778	2.553e-08	0.8742
				[R].KSEEEVIEFLTK.[K]		0.00038	1	50	1451.76	3.99	5.04e-05	4.84e-06	1.184e-12	1.302e-12
				[K].SEEEVIEFLTK.[K]		0.00067	1	17	1323.67	2.62	0.0001222	8.058e-06	1.532e-07	6.3e-07
				[K].SEEEVIEFLTK.[K]		0.00038	1	38	1323.67	2.78	3.652e-05	3.668e-06	3.293e-08	1.066e-07
TD, BU	A01469	sORF_013	NC_003901.1:2759895-2760056:-	[-].MLVLGIEDPQIWLAYLFCVLSALGCMIYGALNWKSEEEKAVRSGAQKPAAQDQ.[-]
				[M].IYGALNWK.[S]		0.0031	1	1	964.525	n/a;High	1.61			0.0001283
				[A].LNWKSEEEK.[A]		0.004	1	2	1162.57	n/a;High	1.19			0.0001485
TD, BU	A01483	sORF_062	NC_003901.1:768684-768857:+	[-].MEEYFEYLVERARYYERFEIFRKGDPKVQIGLNRSEHIKKEISVIELVFKQDLEKNN.[-]
				[-].MEEYFEYLVER.[A]	1×Oxidation [M1]	0.00092	1	1	1523.67	1.1	7.459e-05	0.03243	9.797e-05	0.8072
				[K].VQIGLNR.[S]		0.0088	2	11	799.478	0.49	0.0006406	0.002329	0.00717	0.09394
				[K].EISVIELVFK.[Q]		0.0018	2	10	1176.69	1.87	0.0003676	3.617e-05	0.001756	0.000219
BU	A01742	sORF_219	NC_003901.1:2875379-2875438:-	[-].MSKGIKGSDRGIPWKPTKK.[-]
				[R].GIPWKPTK.[K]		0.00039	1	7	926.546	0.89	0.0002082	3.908e-05	0.0001044	0.0001887
				[R].GIPWKPTKK.[-]		0.00063	1	13	1054.64	0.66	0.0003114	2.791e-05	0.002024	5.715e-05
BU	A01455	sORF_225	NC_003901.1:3007550-3007705:+	[-].MSTDQEILARIQEIEKRMERMEATLESINNILKKVEQNTYFGCYVEGEKLD.[-]
				[-].MSTDQEILAR.[I]		0.00038	1	7	1163.57	2.13	3.548e-05	3.668e-06	3.802e-06	3.614e-06
				[-].MSTDQEILAR.[I]	1×Oxidation [M1]	0.00038	1	5	1179.57	1.55	4.709e-05	3.668e-06	8.14e-05	9.159e-06
				[M].STDQEILAR.[I]		0.00038	1	91	1032.53	2.18	3.548e-05	1.669e-05	3.3e-06	8.094e-05
				[R].MEATLESINNILK.[K]		0.00038	1	27	1475.78	2.3	5.04e-05	3.668e-06	8.904e-08	1.2e-08
				[R].MEATLESINNILK.[K]	1×Oxidation [M1]	0.00038	1	21	1491.77	2.3	0.001282	2.15e-05	5.027e-07	1.044e-07
				[R].MEATLESINNILKK.[V]		0.0023	1	1	1603.87	1.05		0.0001335		0.002643
				[K].KVEQNTYFGCYVEGEKLD.[-]	1×Carbamidomethyl [C10]	0.00038	1	24	2179	3.42	3.399e-05	3.668e-06	4.255e-11	2.9e-10
BU	A01658	sORF_247	NC_003901.1:3340926-3341078:-	[-].MCSVGDPFDFNMEGKLPVKNYVCKECGNKFKGIGKNVKCPSCQSTNVAES.[-]
				[-].MCSVGDPFDFNMEGKLPVK.[N]	1×Carbamidomethyl [C2]; 1×Oxidation [M12]	0.0098	1	1	2186.99	0.05	0.001336	0.4819	1	0.9734
				[M].CSVGDPFDFNMEGK.[L]	1×Carbamidomethyl [C1]	0.00038	1	2	1602.66		0.0002082		4.061e-05
				[M].CSVGDPFDFNMEGK.[L]	1×Carbamidomethyl [C1]; 1×Oxidation [M11]	0.001	1	1	1618.65		0.0003464		0.0008196
				[M].CSVGDPFDFNMEGKLPVK.[N]	1×Carbamidomethyl [C1]	0.00038	1	19	2039.96		0.0002082		3.97e-09
				[M].CSVGDPFDFNMEGKLPVK.[N]	1×Carbamidomethyl [C1]; 1×Oxidation [M11]	0.00038	1	26	2055.95		0.0002082		1.184e-06
				[C].SVGDPFDFNMEGK.[L]		0.0022	1	2	1442.63	1.69		2.291e-05		0.0002076
				[C].SVGDPFDFNMEGK.[L]	1×Oxidation [M10]	0.00086	1	4	1458.62	1.85		3.017e-05		6.07e-05
				[C].SVGDPFDFNMEGKLPVK.[N]		0.00039	1	6	1879.93	1.44		4.84e-06		5.699e-06
				[C].SVGDPFDFNMEGKLPVK.[N]	1×Oxidation [M10]	0.00038	1	4	1895.92	2.56		3.017e-05		2.277e-06
				[S].VGDPFDFNMEGK.[L]		0.00038	1	1	1355.59	3		4.84e-06		1.729e-07
				[S].VGDPFDFNMEGKLPVK.[N]		0.00059	1	4	1792.89	2.09		3.017e-05		3.18e-05
				[S].VGDPFDFNMEGKLPVK.[N]	1×Oxidation [M9]	0.00038	1	5	1808.89	2.24		3.017e-05		3.878e-06
				[D].PFDFNMEGK.[L]		0.0012	1	5	1084.48	1.83		4.84e-06		4.027e-05
				[D].PFDFNMEGKLPVK.[N]		0.00038	1	8	1521.78	4.2		4.84e-06		7.029e-11
				[D].PFDFNMEGKLPVK.[N]	1×Oxidation [M6]	0.0063	1	2	1537.77	2.28		0.000233		0.001007
				[K].LPVKNYVCK.[E]	1×Carbamidomethyl [C8]	0.0015	1	1	1120.62		0.0001162		0.0005054
				[K].NYVCKECGNKFK.[G]	2×Carbamidomethyl [C4; C7]	0.00038	1	42	1546.71	3.57	0.0001028	3.668e-06	5.657e-07	1.214e-08
				[K].NVKCPSCQSTNVAES.[-]	2×Carbamidomethyl [C4; C7]	0.00038	1	33	1680.73	2.56	0.0001028	3.668e-06	1.744e-07	2.039e-08
BU	A01722	sORF_305	NC_003901.1:4055630-4055746:+	[-].MQQDEIIQHHKMMQQNKVIIGTFSVFFILITLISLYWV.[-]
				[-].MQQDEIIQHHK.[M]	1×Oxidation [M1]	0.00059	2	8	1422.68	1.53	0.0001729	2.158e-05	0.0001093	9.356e-05
