# Supplementary material for: Uncovering the small proteome of Methanosarcina mazei using Ribo-seq and peptidomics under different nitrogen conditions
Source: Nat Commun. 2024 Oct 6;15:8659. doi: 10.1038/s41467-024-53008-8 (PMC11456600; doi:10.1038/s41467-024-53008-8)
Supplement: Supplementary file 11 — Supplementary Data 8 [file 41467_2024_53008_MOESM11_ESM.xlsx]

## Sheet: uORFs
name	identifer	Genome	Source	Feature	Start	Stop	Strand	Pred_value	Pred_rank	manual curation_Ribo-seq	comments	orientation	genomic context	uORF to ORF	uORF before operon	operon_length	Operon/main ORF Tranlated	operon prediction	proteomics (1st round analysis	Proteomics 2nd round	proteomics ID	Westernblot	BlastP	PsortB	SignalP-6.0	TMHMM	Phyre2	new annotation	Length	Codon_count	Start_codon	Stop_codon	Nucleotide_seq	Aminoacid_seq
sORF_018	NC_003901.1:17484-17540:+	NC_003901.1	deepribo	CDS	17484	17540	+	-35902166	13460	yes		<>>	in 5'UTR	MM_RS00075			yes						no	Extracellular	other	inside	too short	not present	57	19	TTG	TAA	TTGATAAATAAAGAGACGTATAATAATCTGCCATTAAAAACCAATTTTTGTTTTTAA	LINKETYNNLPLKTNFCF
sORF_027	NC_003901.1:173137-173199:-	NC_003901.1	deepribo	CDS	173137	173199	-	-21539173	6465	yes		<<<	in 5'UTR	MM_RS00740			yes						no	unknown	other	outside	too short	not present	63	21	TTG	TAA	TTGAAGTCGGAATTAGCTTTAACAGGTGATTATGAAAGCTACCTTTTAAGGTCTGAATTATAA	LKSELALTGDYESYLLRSEL
sORF_028	NC_003901.1:173244-173279:-	NC_003901.1	deepribo	CDS	173244	173279	-	-57701845	23621	yes		<<<	in 5'UTR	MM_RS00740			yes						no	Extracellular	other	inside	too short	not present	36	12	GTG	TAA	GTGAAAAAACGCTTTTTATTTCATTCAAAGTTTTAA	VKKRFLFHSKF
sORF_029	NC_003901.1:173322-173405:-	NC_003901.1	ORF finder	CDS	173405	173322	-			yes		<<<	in 5'UTR	MM_RS00740			yes						no	unknown	other	inside	too short	not present	84	28	CTG	TAA	CTGAACCGGTACGTATTTTCCCATCAATTTCACAAAACGGTTCTCTGGTGGTCGGTTATGAAAATGTACTGTATTTGTTTTTAA	MNRYVFSHQFHKTVLWWSVMKMYCICF
sORF_041	NC_003901.1:356554-356601:-	NC_003901.1	deepribo	CDS	356554	356601	-	-29148965	9732	yes		<<<	in 5'UTR	MM_RS01460			yes						no	unknown	other	inside	too short	not present	48	16	ATG	TAA	ATGGGTATTCAAGGGGGCAGGGGATGTCATCTGAAAAGTAAAAAGTAA	MGIQGGRGCHLKSKK
sORF_054	NC_003901.1:675870-675986:+	NC_003901.1	deepribo	CDS	675870	675986	+	-3366648	12180	yes		>>>	in 5'UTR	MM_RS02900			yes						no	cytoplasmic	other	outside	lyase	not present	117	39	TTG	TGA	TTGTCACAGCGGTTTCGCAGATTTTCAGCATTTTTTTCTCGTCTTTTAGCGGAGGCAGTAATTTCAATGAACTGCTCATCACCCCAGCCGGGTATACTTTTGCCATTTGGGGAGTGA	LSQRFRRFSAFFSRLLAEAVISMNCSSPQPGILLPFGE
sORF_066	NC_003901.1:812501-812572:+	NC_003901.1	deepribo	CDS	812501	812572	+	0.31739956	2874	yes		>>>	in 5'UTR	MM_RS03525			yes		no		A01538		no	cytoplasmic	other	inside	too short	not present	72	24	ATG	TAA	ATGAAAAATATACATAAAAAAAGGCCGGAAGAGACGCAGCCTGAAACAAAAAGGTCTCTGAATAAAGAATAA	MKNIHKKRPEETQPETKRSLNKE
sORF_069	NC_003901.1:836760-836828:+	NC_003901.1	deepribo	CDS	836760	836828	+	-48459635	20297	yes		<>>	in 5'UTR	MM_RS03635			yes						no	unknown	other	outside	too short	not present	69	23	TTG	TAA	TTGATATCAGCAAAATTTACCCCCCGACAAAGAGGGTGGGGAGTGAAAGAAAAAATAGAGAAGATATAA	LISAKFTPRQRGWGVKEKIEKI
sORF_079	NC_003901.1:964613-964648:+	NC_003901.1	deepribo	CDS	964613	964648	+	-54095535	22522	yes		<>>	in 5'UTR	MM_RS04265			yes						no	Extracellular	other	outside	too short	not present	36	12	TTG	TAG	TTGGGGACGATAGAGGGAACGGATAGTGCTTTTTAG	LGTIEGTDSAF
sORF_081	NC_003901.1:974002-974088:+	NC_003901.1	deepribo	CDS	974002	974088	+	-77534847	26344	yes		<>>	in 5'UTR	MM_RS04310	yes	3	yes						no	unknown	other	outside	too short	not present	87	29	TTG	TGA	TTGTTTTGTATATATATTCAGAAACTTCTAACCAAAAAGACGAAAAAAATACTCCAGCGTGCCCAGAATAGAAGAAAAAATGCCTGA	LFCIYIQKLLTKKTKKILQRAQNRRKNA
sORF_091	NC_003901.1:1054171-1054251:+	NC_003901.1	deepribo	CDS	1054171	1054251	+	-2207821	6630	yes		<>>	in 5'UTR	MM_RS04655	yes	2	yes						no	Extracellular	other	inside	too short	not present	81	27	ATG	TAG	ATGAGCATCCGGAACAGTCATAATAGATTTCTAATTGATATTAATTCACAGAATAGCATTCAGGGTATTCTGACTTTTTAG	MSIRNSHNRFLIDINSQNSIQGILTF
sORF_110	NC_003901.1:1213189-1213239:+	NC_003901.1	deepribo	CDS	1213189	1213239	+	-0.4842202	3608	yes		<>>	in 5'UTR	MM_RS05395	yes	6	yes						no	unknown	other	inside	too short	not present	51	17	ATG	TAA	ATGATATTAAAACGAGGAGACCTGAAAAGAAGACGGGTAAATAAAAAATAA	MILKRGDLKRRRVNKK
sORF_119	NC_003901.1:1262087-1262227:+	NC_003901.1	deepribo	CDS	1262087	1262227	+	-14419	4657	yes		>>>	in 5'UTR	MM_RS05595	yes	3	yes						no	cytoplasmic	other	outside	splicing	not present	141	47	ATG	TAA	ATGGAAAGAATTCGATCTGGAGGTTTTCGAATTCATTTTCATTGTTTCAGACAGTATTTCGGGATGAAATACCTGAAAATTCAGGAAGATTCAACTTGCAGGATCAAAGATCTGAGCAATCTGAGATCTCTTCATTATTAA	MERIRSGGFRIHFHCFRQYFGMKYLKIQEDSTCRIKDLSNLRSLHY
sORF_122	NC_003901.1:1279506-1279574:+	NC_003901.1	deepribo	CDS	1279506	1279574	+	-52478237	21929	yes		>>>	in 5'UTR	MM_RS05670	yes	2	yes						no	cytoplasmic	other	inside	too short	not present	69	23	GTG	TAG	GTGCAGAGAACCGGAGATGAGACAGAGCTGTCAGGCCAGCCTGATCTTGGTCCTTATTCTGCCAGATAG	VQRTGDETELSGQPDLGPYSAR
sORF_123	NC_003901.1:1301539-1301634:-	NC_003901.1	deepribo	CDS	1301539	1301634	-	-3815469	14733	yes		<<>	in 5'UTR	MM_RS05765	yes	2	yes						no	unknown	other	outside	protein transport	not present	96	32	GTG	TGA	GTGGGGGTACCTCTGAAACGGTACTTCGGGCAGTATGCCCTATTTCGGGAATTGTCCCGCTATATCTATAGATATTCAGGTCCAGGTTTTGATTGA	VGVPLKRYFGQYALFRELSRYIYRYSGPGFD
sORF_124	NC_003901.1:1310160-1310201:-	NC_003901.1	deepribo	CDS	1310160	1310201	-	-34041836	12395	yes		<<<	in 5'UTR	MM_RS05810			yes						no	unknown	other	inside	too short	not present	42	14	ATG	TGA	ATGTTAAGGAAACTCTTAGATAGAAGGAAATTTGAGAACTGA	MLRKLLDRRKFEN
sORF_133	NC_003901.1:1368017-1368073:+	NC_003901.1	deepribo	CDS	1368017	1368073	+	-19557178	5835	yes		<>>	in 5'UTR	MM_RS05980	yes	5	yes						no	Extracellular	other	inside	too short	not present	57	19	TTG	TAA	TTGAAGGGAGTGGGTACAGGGAATAAGGAAATAACAAATGTCCCGGGCAGGCTGTAA	LKGVGTGNKEITNVPGRL
sORF_142	NC_003901.1:1553150-1553299:+	NC_003901.1	deepribo	CDS	1553150	1553299	+	0.84670126	2409	yes	the predicted sORF could be shorter?	>>>	5' UTR	MM_RS06780	yes	2	in-operon						hypothetical protein [Methanosarcina mazei], 49aa	cytoplasmic	other	outside	Prismane protein-like	not present	150	50	ATG	TAA	ATGATAGTAAATCCAAAGCAGCAAGTATTATGCGGAGGTATATACGGTAAAAGAACGAAAAGAAGCTGGCTAACAGCAAAAGAAGGATGCAAAGCAAAAATTAGAAAAATGGATGTATTAAGGTCTGTAAAAACGCGAGAACGTCTTTAA	MIVNPKQQVLCGGIYGKRTKRSWLTAKEGCKAKIRKMDVLRSVKTRERL
sORF_152	NC_003901.1:1717007-1717111:-	NC_003901.1	deepribo	CDS	1717007	1717111	-	0.7018539	2522	yes		<<<	in 5' UTR	MM_RS07415	yes	3	yes						hypothetical protein MCM1_2545 [Methanosarcina barkeri CM1], 34aa, 91%	CytoplasmicMembrane	other	TMhelix 5-24	membrane protein	not present	105	35	ATG	TGA	ATGGATATCTGGACTGTTATAAACGGACTGATATATCTTCTGGCTTTCGGGCTGATGGCCTGGGTTCTACTTGATGCCAGCAGGGTTTCAAAAAGAAGGGGTTGA	MDIWTVINGLIYLLAFGLMAWVLLDASRVSKRRG
sORF_157	NC_003901.1:1822102-1822203:-	NC_003901.1	deepribo	CDS	1822102	1822203	-	-28882232	9595	yes		<<<	in 5'UTR	MM_RS07890	yes	2	yes						no	cytoplasmic	other	outside	metal binding protein	not present	102	34	TTG	TAG	TTGGACCCAAAAAGTCCTTCGTGTTTAAATATTTCACGTATAATCAGAGGATTCCCCATTTCAAAATTTTTTGAAAATCCTCTAGGCATAACTGCGAGGTAG	LDPKSPSCLNISRIIRGFPISKFFENPLGITAR
sORF_161	NC_003901.1:1894217-1894288:-	NC_003901.1	deepribo	CDS	1894217	1894288	-	-23764987	7246	yes		<<>	in 5'UTR	MM_RS08205			yes						no	Extracellular	other	outside	too short	not present	72	24	TTG	TAA	TTGCCAGTAAATCAATTCATCCGTAATACAGATTTTACCCCCAAATTTCTTGAGTGGATGGAGGGATTATAA	LPVNQFIRNTDFTPKFLEWMEGL
sORF_165	NC_003901.1:1969098-1969139:+	NC_003901.1	deepribo	CDS	1969098	1969139	+	-54169626	22545	yes		<>>	in 5'UTR	MM_RS08545	yes	2	yes						no	Extracellular	other	inside	too short	not present	42	14	TTG	TGA	TTGACAAAAAAACAAGATAGAGGTGGTTTGAATTCAACCTGA	LTKKQDRGGLNST
sORF_168	NC_003901.1:2030173-2030247:-	NC_003901.1	deepribo	CDS	2030173	2030247	-	-10700254	4142	yes		<<>	in 5'UTR	MM_RS08750			yes						no	cytoplasmic	other	inside	too short	not present	75	25	ATG	TAA	ATGGTGAGAGAAAAAATAACCACATCATTTCAAGAGATTAAAGAGACTGAAATAGATATAATTTTTGGCACATAA	MVREKITTSFQEIKETEIDIIFGT
sORF_169	NC_003901.1:2030475-2030510:+	NC_003901.1	deepribo	CDS	2030475	2030510	+	-25867038	8117	yes		<>>	in 5'UTR	MM_RS08755	yes	4	yes						no	Extracellular	other	outside	too short	not present	36	12	ATG	TAA	ATGTTCCCTCTGCTAAATTCTCATGAACCCCAGTAA	MFPLLNSHEPQ
sORF_170	NC_003901.1:2030548-2030604:+	NC_003901.1	deepribo	CDS	2030548	2030604	+	-34683926	12752	yes		<>>	in 5'UTR	MM_RS08755	yes	4	yes						no	Extracellular	other	outside	too short	not present	57	19	GTG	TGA	GTGGTGATCCTGGCTTCCCACCCTGACATCATAAGTTACTTTTCGTGCATCTCATGA	VVILASHPDIISYFSCIS
sORF_178	NC_003901.1:2106077-2106271:+	NC_003901.1	deepribo	CDS	2106077	2106271	+	0.62683594	2593	yes		>>>	in 5'UTR	MM_RS09155	yes	2	yes		no		A01499		no	cytoplasmic	other	outside	transferase	not present	195	65	ATG	TAA	ATGCACCTGATCAAGGAGGGGACTTCTTTAAGGGTATATGAAGTAAATTTTAGAAGTGACTTTTCTAAAAAGATGATTCCATATCATAATTTCCATTATTATTCCATGCTTTTGCATCACGCGTTTACATTCATGCTCATTGGTATAAGACCGTCACCGAATCTGTTTTTGAGGTTTCGGTTTTTACAAGGATAA	MHLIKEGTSLRVYEVNFRSDFSKKMIPYHNFHYYSMLLHHAFTFMLIGIRPSPNLFLRFRFLQG
sORF_191	NC_003901.1:2347692-2347760:+	NC_003901.1	deepribo	CDS	2347692	2347760	+	-12373726	4344	yes		<>>	in 5'UTR	MM_RS10235			yes						no	cytoplasmic	other	inside	too short	not present	69	23	ATG	TAA	ATGAAATCCTCTTCGGCAATAGACGAAATGGACAAGTCTGATTTGGTGAAGAATGGTGAAACCCTTTAA	MKSSSAIDEMDKSDLVKNGETL
sORF_202	NC_003901.1:2538036-2538152:+	NC_003901.1	deepribo	CDS	2538036	2538152	+	-2002417	5967	yes		>>>	in 5'UTR in ribosomal operon	MM_RS11000	yes	25	yes						no	unknown	other	outside	protein binding	not present	117	39	TTG	TGA	TTGAAACGCCCGCTTTTGGCGCCCCGGAGGCGTCTAAATCGCACGAAACTGTTTCAGGTTTTCGATGAGTTGCGGTTGCAGTTACTGAATACTGAAGTTTCAAATCAGGTTAGCTGA	LKRPLLAPRRRLNRTKLFQVFDELRLQLLNTEVSNQVS
sORF_244	NC_003901.1:3327176-3327304:-	NC_003901.1	deepribo	CDS	3327176	3327304	-	-0.0019589067	3173	yes		<<>	in 5'UTR	MM_RS17985			yes_very low						hypothetical protein [Methanosarcina mazei], 54aa	cytoplasmic	other	outside	Tubby C-terminal domain-like	not present	129	43	ATG	TAA	ATGCAAGAAAAACCTGTCTGGAGGGAATTCTGGCATGGTTTCACAGGGGACTTTCGTGGTCATATTTATCAGTTATCTGAAGCAAAAAGATCAGACATAAAAGTGTTTAATTTAGGTGTTAATGCTTAA	MQEKPVWREFWHGFTGDFRGHIYQLSEAKRSDIKVFNLGVNA
sORF_260	NC_003901.1:3445903-3445944:-	NC_003901.1	deepribo	CDS	3445903	3445944	-	-37616684	14435	yes		<<>	in 5'UTR	MM_RS14880	yes	2	yes						no	Extracellular	other	inside	too short	not present	42	14	ATG	TGA	ATGACATGTAGAGACATGGCATTCATGCATAAAAACTTATGA	MTCRDMAFMHKNL
sORF_04	NC_003901.1:3672030-3672176:+	NC_003901.1	deepribo	CDS	3672030	3672176	+	28941941	458	yes	in the 2 conditions, nice coverage	>>>	5' UTR	MM_RS15790			yes		yes	TD, BU	A01448	yes, sORF_04	hypothetical protein [Methanosarcina mazei]	unknown	other	outside	biosynthetic protein	MM_RS18920	147	49	ATG	TGA	ATGGCGAAACCTATTGAGTTCGGGCTTGTCCTTGAAGGAGAGGATGCAAAAGAATTCATGAAAAATGAAAAGAATCCTGTAGTGACCGATGAAATGGTAGAGATGTTCAAAAAAGCTAAAGAGATATATGATAAAAATAGGTTTTGA	MAKPIEFGLVLEGEDAKEFMKNEKNPVVTDEMVEMFKKAKEIYDKNRF
sORF_293	NC_003901.1:3973245-3973292:-	NC_003901.1	deepribo	CDS	3973245	3973292	-	-16547858	5067	yes		<<<	in 5'UTR	MM_RS16985			yes_very low						no	unknown	other	outside	too short	not present	48	16	ATG	TAA	ATGGGTCTCAGTATTTCCGGATTTTTGCATTCGAACCTGTACATTTAA	MGLSISGFLHSNLYI
