# Supplementary material for: Uncovering the small proteome of Methanosarcina mazei using Ribo-seq and peptidomics under different nitrogen conditions
Source: Nat Commun. 2024 Oct 6;15:8659. doi: 10.1038/s41467-024-53008-8 (PMC11456600; doi:10.1038/s41467-024-53008-8)
Supplement: Supplementary file 12 — Supplementary Data 9 [file 41467_2024_53008_MOESM12_ESM.xlsx]

## Sheet: sRNAs_table
Identifier	Genome	Start	Stop	Strand	Feature	Locus_tag	manual curation_Ribo-seq (LH, BJ, Mu)	comments	Protemics	Old_locus_tag	Name	Gene_name	Length	Codon_count	Start_codon	Stop_codon	15nt upstream	Nucleotide_seq	Aminoacid_seq	RIBO-A-1_TE	RIBO-A-2_TE	RIBO-A-avg_TE	RIBO-B-1_TE	RIBO-B-2_TE	RIBO-B-avg_TE	RIBO-A-1_rpkm	RIBO-A-2_rpkm	RIBO-B-1_rpkm	RIBO-B-2_rpkm	RNA-A-1_rpkm	RNA-A-2_rpkm	RNA-B-1_rpkm	RNA-B-2_rpkm	xtail_A-B_TE_log2FC	xtail_A-B_TE_pvalue	xtail_A-B_TE_pvalue_adjusted	riborex_A-B_TE_log2FC	riborex_A-B_TE_pvalue	riborex_A-B_TE_pvalue_adjusted	deltaTE_A-B_RIBO_log2FC	deltaTE_A-B_RIBO_pvalue	deltaTE_A-B_RIBO_pvalue_adjusted	deltaTE_A-B_RNA_log2FC	deltaTE_A-B_RNA_pvalue	deltaTE_A-B_RNA_pvalue_adjusted	deltaTE_A-B_TE_log2FC	deltaTE_A-B_TE_pvalue	deltaTE_A-B_TE_pvalue_adjusted
NC_003901.1:1714973-1715013:+	NC_003901.1	1714973	1715013	+	sRNA	asRNA016	yes	2 sORFS: NC_003901.1:1714981-1715049:+ and NC_003901.1:1714946-1714984:+			asRNA016	asRNA016	41	1366666667	TCG	AAA	AATGTAAAAAAGGTA	TCGTCTGCCTGATCTCCCCATCAGGCAGACTTTCAGCTAAA		0,04733041898	0,03922927485	0,04327984691	0,03083655559	0,02505306001	0,0279448078	1768,37	1812,54	1555,74	1227,51	37362,23	46203,76	50451,16	48996,41	-0,3504791487	0,5623585706	0,9288291088	-0,349790597	0,604601232	0,9223359908	-0,4573090134	0,2945438797	0,5301199856	-0,2021289058	0,5519425901	0,8099684758	-0,3488867127	0,5554076283	0,9340129744
NC_003901.1:2419115-2419355:-	NC_003901.1	2419115	2419355	-	sRNA	asRNA023	yes	NC_003901.1:2419264-2419317:-			asRNA023	asRNA023	241	8033333333	AAA	GCT	AATTTAATGATACTT	AAAGTTTAAATTCACAAATATATGAATTTAACTAAAAAGTGAACAATAGAAAGAGTCAAGAACGCAAACAAATAAAAAATCAGCATCAGTAACGAAAAAGCGGCATCTACTAAACCCCTGTCAATTATTCTATATATGCTAAGTAGCAGAGGTTAACCCCCCTTTAGCTTACTCTGCTATCTCAGTTTTTTAACTATTTGGATTGGCAATTATACTAAAGAACATAAATATAGCAGTAGCT		1325315196	1060144584	119272989	0,7112203639	0,6389709311	0,6750956475	79,89	178,91	154,79	164,42	60,28	168,76	217,64	257,32	-0,4974033074	0,4685121279	0,8950679459	-0,5003066556	0,5523390212		0,1015224338	0,8171351618	0,9088439462	0,3817201479	0,3050937129	0,6236309677	-0,5442330254	0,414072864	0,9002491369
NC_003901.1:3295566-3295630:+	NC_003901.1	3295566	3295630	+	sRNA	asRNA037	yes	NC_003901.1:3295567-3295605:+			asRNA037	asRNA037	65	2166666667	TGT	TTT	TTTGATTAAGAAACC	TGTGAAGTGCAATCAGCAGGAATTGGAGCCGGATAGTTAAGGGATCCGGCTTCAATCCTTTTTTT		0,8736387397	0,6429861002	0,7583124199	0,221491091	0,1293153551	0,175403223	240,67	366,83	141,71	111,25	275,48	570,51	639,8	860,3	-1883481881	0,01244083987	0,2939044049	-1881686564	0,01726236863		-109323429	0,04046464443	0,1533107538	0,1881799963	0,5985976636	0,8367965664	-1862949573	0,006103677534	0,2890104428
NC_003901.1:3438100-3438246:+	NC_003901.1	3438100	3438246	+	sRNA	asRNA038	yes	NC_003901.1:3438183-3438239:+			asRNA038	asRNA038	147	49	TGT	TTC	CGTGTAGACGTAGAA	TGTCAAGTCAGGAATTCAATAACAGGTTAATTCTTTCATTTGAGCCGGAATTTTTCGGCAGAATAATTAGCCTGGTTAAGTTCATGATTCATCAACACAAGGAGGTATTGACCGGAGGAATAATTTCCTGCGGTCAGTAACATATTC	CQVRNSITG	1856008895	4892749413	1172641918	7710379265	0,3638098646	4037094565	1919,67	437,95	648,52	61	103,43	89,51	84,11	167,67	-2142911291	0,02473219549	0,3755204411	-213458757	0,07723902226		-2212627992	0,00004473291794	0,0009215947089	-0,1103004921	0,7409002768	0,9087761122	-2528305756	0,02521680161	0,4831719308
NC_003901.1:3224005-3224219:-	NC_003901.1	3224005	3224219	-	sRNA	asRNA046	yes	NC_003901.1:3224098-3224196:-			asRNA046	asRNA046	215	7166666667	CTG	GCC	GAAATATAACAGTCT	CTGGAGATCTTTCTGGTCTCCTTATGGACAACTTTGTAAGGAGGAACCTGATCCAGAGGGCTCAGGTTCTCCTCCTTAAAGCGTTCAAGAGGGATTTGATAGGTTGTTCCATGGACAGTTGAGTTTACCCTTTCCAACCACCTGTGAACTTGGCCGTTCAGGTCTTCGAGAGAGGTAAACTGTCTTCCAAGGACGAAATCCCTCTTGACATAGCC		0,08938563296	0,07662337662	0,08300450479	0,1069239469	0,06923136676	0,08807765682	221,09	132,16	153,16	142,6	2473,44	1724,8	1432,42	2059,76	0,3395561564	0,6187695113	0,9452397438	0,3400754926	0,6849130828	0,9382408093	-0,3061521713	0,482710264	0,6953326422	-0,5167387665	0,1611622013	0,4603578364	0,3289127993	0,6867302456	0,9599501894
NC_003901.1:18204-18410:+	NC_003901.1	18204	18410	+	sRNA	MM_3373_18204_18410_1	yes	NC_003901.1:18202-18237:+	SEPs_MSconfirmed		MM_3373_18204_18410_1	MM_3373_18204_18410_1	207	69	GTT	TGA	CTGTATGTTGTATGT	GTTGAAAATAAAGAGACGTATGATCTGTTATTAAAAACCTATTTTCGTTTTTAATCTAGGGAATATACAATCTTGTTTTTAAAACTATAAATATCCACTTATAAATATCCACTACAAGTGGAGGTGAAACGAAAATGGCTTTTAATGACAGAAATTTCAGGGGAAATTCCGGAGGTTTCCGCGGTAACAGCGGACCAAGGGAAATGA	VENKETYDLLLKTYFRF	3069816188	326677562	3168295904	5366200924	1252170578	3309185751	190,39	339,81	1010,08	359,11	62,02	104,02	188,23	286,79	-0,007124257872	0,9971380236	0,9999944762	-0,009014763809	0,9910960573		0,6973329635	0,1279675907	0,3199189767	0,593116311	0,1362232149	0,4202950581	0,03276429907	0,9663762056	0,9941120415
NC_003901.1:191212-191372:+	NC_003901.1	191212	191372	+	sRNA	MM_3378_191212_191372_1	yes	NC_003901.1:191250-191372:+			MM_3378_191212_191372_1	MM_3378_191212_191372_1	161	5366666667	GAA	TAA	GCACTATTTATACAT	GAAGTTGTGCTTATGGATATGACAACTTCAAATTTTTAATGGTGCTTACAAATAAAGAGCATGGCACTTGCAGGCAGGCTTCTCAAAGTTGTCCAGACTCTGAAGCTTGTCTGTTTACTACACTTTTCTATTATGGTTGTACTTCAAAGAGTTTTATTTAA		0,2779867823	0,29504281	0,2865147962	0,09118787955	0,06368641112	0,07743714533	1296,8	1453,85	798,09	786,88	4664,97	4927,59	8752,15	12355,54	-1612398905	0,007906409378	0,2314391768	-1611978359	0,0261253649	0,3756187667	-0,8110840622	0,07381915034	0,2266193099	0,3489721969	0,3323049352	0,6504505359	-1603367783	0,01618271133	0,4283199306
NC_003901.1:2417291-2417668:+	NC_003901.1	2417291	2417668	+	sRNA	MM_3393_2417291_2417668_1	yes	NC_003901.1:2417288-2417668:+	yes		MM_3393_2417291_2417668_1	MM_3393_2417291_2417668_1	378	126	AAA	TAA	CTATAACTAAAAGTG	AAACGAATGCTGAGTATTTTTATGCTATTGACTCTTTTATTTTTACCAGTAGTCAGTGCAATGCCAGTAGCCAGTGCAGCAACTTGTAGTACTACAATTACAAGTTTTACAGTTTCTGGGAATGCCAACAGAGTAGGATTCCATGCTGTAGTTAATGGCCCCGTAGACAAAGTGACATTCAACGTTTACAGTGGGACTACAAAAGTTTTGACAACTTCTGCTTATTGTCCTCATTGTAGACTGGATGGAATCTGTAACCGTAGTGGTGTACTCAAACCAGGAACTTATAAAGTAACTGCAACAGCAATTACAGGAACATGCAAAACATCTATAACAAAAACTTTGGTTGTGACAACAACAAGAGCATACCTGAAATAA	KRMLSIFMLLTLLFLPVVSAMPVASAATCSTTITSFTVSGNANRVGFHAVVNGPVDKVTFNVYSGTTKVLTTSAYCPHCRLDGICNRSGVLKPGTYKVTATAITGTCKTSITKTLVVTTTRAYLK	3604911323	2676299797	314060556	2059994546	1157940511	1608967529	132,12	198,18	75,54	66,57	36,65	74,05	36,67	57,49	-0,7497515255	0,2390201616	0,7657346701	-0,7529456885	0,3444917894		-1156747431	0,0195530856	0,09371719516	-0,4090337379	0,2774073959	0,5965879125	-0,7427510132	0,2705123663	0,8291963056
NC_003901.1:2875202-2875355:+	NC_003901.1	2875202	2875355	+	sRNA	MM_3397_2875202_2875355_1	yes	NC_003901.1:2875250-2875435:+			MM_3397_2875202_2875355_1	MM_3397_2875202_2875355_1	154	5133333333	ATT	TGA	CAGCCTATACTCCTT	ATTGATAACCATGGTTATAGGAGTTACAAACATAAAAAGGATCTAATTTTGCTGCATGCCCTCACGGATCCGGAGGGAATCCGGACCAACAAAAGAGAAAAACGAAACAAGAGAACGAATACAAAAAGGAAAAAAGATAAAAGATCGTCATTGA		5164387724	2779277049	3971832386	1393131166	1818831943	1605981554	169,96	224,51	152,52	122,08	32,91	80,78	109,48	67,12	-0,934883634	0,1697550938	0,7015542352	-0,933303995	0,271461162		-0,5417749359	0,2362676557	0,4653206186	0,05709980221	0,8704273178	0,9594017792	-0,9573546353	0,2363032432	0,8048388336
NC_003901.1:3007497-3007705:+	NC_003901.1	3007497	3007705	+	sRNA	MM_3401_3007497_3007705_2	yes	NC_003901.1:3007550-3007705:+			MM_3401_3007497_3007705_2	MM_3401_3007497_3007705_2	209	6966666667	ACA	TAA	GGCATACTGTAATAT	ACATTGGAAATTTCCTTTTTGTCAGTTATCGTATACTATAAAGAGGTGATATTATGAGCACAGACCAGGAGATTCTTGCCAGGATTCAGGAGATCGAAAAGAGGATGGAAAGAATGGAGGCTACACTGGAAAGCATAAACAACATTCTCAAAAAGGTGGAGCAAAACACCTATTTTGGGTGTTATGTCGAGGGAGAAAAGCTGGATTAA		1424304267	1494872769	1459588518	1016455696	3911271771	7037914367	230,31	393,6	473,77	119,02	16,17	26,33	46,61	30,43	-0,7994837031	0,276167583	0,7913787664	-0,8059223892	0,387747609		-0,3852997821	0,3737465828	0,605893993	0,09917011322	0,7705036928	0,9203334229	-0,8670373697	0,3375692347	0,8615792511
NC_003901.1:3884257-3884438:+	NC_003901.1	3884257	3884438	+	sRNA	MM_3411_3884257_3884438_1	yes	NC_003901.1:3884334-3884438:+			MM_3411_3884257_3884438_1	MM_3411_3884257_3884438_1	182	6066666667	GAT	TAG	AGGTAATTTTATAGA	GATTAATATAATAGTTACATGTGAAACTATATTCTTGCCCTCTGTAAGGGCTTTATATATATAATAGTTATGGAGGAATGACAGAAAAAACAGTAATTATTCAGGAGTATGAAGTCAGGAGTTTTAAAAACACAATTACTAATTTTTTTCTTCCTTTAAAAATTACTGGGAGTTTTTTGTAG		2365319865	2567806243	2466563054	1130141816	0,7777953191	0,9539685676	140,5	293,68	144,24	197,07	59,4	114,37	127,63	253,37	-1162059364	0,1005898325	0,6131631605	-1164097606	0,1934200646		-0,3669595193	0,4034522638	0,6311305581	0,3030250751	0,4081455021	0,7127920174	-1127609841	0,1027685701	0,6861816222
NC_003901.1:4055563-4055960:+	NC_003901.1	4055563	4055960	+	sRNA	MM_3414_4055563_4055960_2	yes	NC_003901.1:4055630-4055746:+			MM_3414_4055563_4055960_2	MM_3414_4055563_4055960_2	398	1326666667	GCG	TAG	CACATAAATAGGATA	GCGGATTCCGGTTTGTCAATTTGACAAAAAGAGTAGCTATCGAAGATATCTGGCCTGGAAGATTCATATGCAACAAGATGAAATCATACAGCACCACAAAATGATGCAGCAGAACAAGGTGATAATCGGTACGTTCAGTGTATTTTTCATTTTAATAACGCTGATCAGTCTGTACTGGGTATGACCTCAAAATGCTTTCTGGGCAGTGGATGTGTACCCTAAGCTCAGATGCAAAAAATGTTGCAAGCACGGAACCGGGTATTTTCTTCATGGTTCCGACCAGTCATCTGAAGATCATCCTGGATGTCGGGAAGCCCACGTTTTCTCTGGCTTTTCCTGGCAGGTCATACAGGTTGATAAAAGTTCCATTTTGGCCGGCCCGGCAGAGGACGTTGTAG		1880204794	114533617	1512770482	0,4960164003	0,8770447841	0,6865305922	414,98	446,83	106,46	65,41	220,71	390,13	214,63	74,58	-1050532831	0,08209916933	0,5731067448	-1048663715	0,1994704015		-2402084343	0,000009260640141	0,0002508337615	-1358338361	0,004847269209	0,05027912782	-0,9516824263	0,2148142463	0,8005644324
NC_003901.1:248814-249071:-	NC_003901.1	248814	249071	-	sRNA	spRNA03	yes but shorter	NC_003901.1:248994-249047:-			spRNA03	spRNA03	258	86	GCT	AGT	TGCTTATTTTTTCTT	GCTAAAAGAAATAATCTATCCCTAATGCGAACAGACCTGCAAGACCCGCAAAAAACGTTAATATGCGGGTCAAACTAACAAACCGAACTGGTTTTTACGACTTCTAAAACACTTCTCAAAAATACTTCTCAATTTTTCCACTTCTCTCTTCATCCTGTTGCATCTTCACCCTGTTGCAGTTTCTTAAATTGTGCTCCTACCGGGTTGTGTTTTGGGATCAAAGTAAATCGCAGGTTTTCTATGAGTTGAACTGTAAGT	AKRNNLSLMRTDLQDPQKTLICGSN	0,6452913623	0,4257709024	0,5355311324	0,1841640771	0,4007809922	0,2924725346	1009,81	702,39	74,08	72,87	1564,89	1649,69	402,25	181,82	-0,7849108936	0,2186954818	0,7504831546	-0,7811156173	0,3428716803	0,8202142574	-3575987691	0,000000002828740358	0,0000001954509877	-2948781765	0,00000001454101998	0,0000009430486743	-0,6432780626	0,3869098616	0,885926252
NC_003901.1:359652-359868:-	NC_003901.1	359652	359868	-	sRNA	spRNA05	yes	NC_003901.1:359799-359849:-			spRNA05	spRNA05	217	7233333333	TTG	AAA	GCTCAAACAGTAATA	TTGTATAAAAGTCTCTAAATTGGAGAGTGTTTTTTCAGGTAATGCTGCACCCAGGGATCAATTCGAGTGAACCTTCAGATGCATCCTTTGAAGATTTCAACTTTTTATCTCGTTTTATGAGCTTTCTATAAGGCTTACGTTATACGTTTTATAACGGGGTCGTTGCTCTATACGAGCCGGTTGGATCTTCACAAAATTGCCTGAACTGAAATTTAAA		0,5355580378	0,5805987995	0,5580784186	1353198191	0,6630337581	1008115975	345,21	480,73	266,35	237,26	644,58	827,99	196,83	357,84	0,9793390765	0,1094656608	0,6289640906	0,9798665023	0,1937267852		-0,72243274	0,1101609429	0,2919382681	-1715643731	0,0005631061407	0,01006698775	1030866566	0,1223516627	0,7140470878
NC_003901.1:749302-749532:-	NC_003901.1	749302	749532	-	sRNA	spRNA06	yes	NC_003901.1:749452-749508:-			spRNA06	spRNA06	231	77	TTA	TAT	AAGTCCTGTTAATGC	TTATGGTATCTACTGGAAATGCTTATGATATTTTCTGGAAATGCTTATGATATTTTCTGGAAATGCTATATGACCTGTTGATGGGAATTGCAGTTATGTATGTAAAACTATTTTAATATTTTTAAACACTTTTGGGCTGGCATTCTGATACAACAGAACTTTTTCGGGATATCAACTCCAGGGGAAAGTAAAATTAATTATACCGATTTTTATGGAATGCTAACTCTCTAT	LWYLLEMLMIFSGNAYDIFWKCYMTC	1335897436	0,4866844208	0,9112909283	0,447029148	0,1336831806	0,2903561643	15,63	14,62	31,9	15,03	11,7	30,04	71,36	112,43	-1371737961	0,1833414324	0,7171149196	-136195143	0,163780804		0,1236938778	0,7919183304	0,8944168937	101567735	0,03841984009	0,1990779386	-1345177802	0,156551367	0,7471468902
NC_003901.1:973762-973952:-	NC_003901.1	973762	973952	-	sRNA	spRNA07	yes	NC_003901.1:973762-973881:-			spRNA07	spRNA07	191	6366666667	TTC	TAA	AATATATATATGGGT	TTCAGTCGCATTGTATAGGTCCTTGCACGAGATAATGGAAAATCCTGACTGTGAGTGTACAGACAACCCCAATGCGATACATCGATAGTGTGATATTGCCCGGCACGAGGGTAACTGAAAGGGACTGCGGAAAACCAGAGTATGATCTTTCGGAGTTAGTGCGTCCGGGTTACAGCACTATTTTATGTTAA		0,5209320517	0,357015671	0,4389738614	0,1623607845	0,08818398196	0,1252723832	6486,25	11502,82	4041,22	2253,36	12451,24	32219,37	24890,37	25552,94	-1540363768	0,009557594722	0,2541471835	-1540731077	0,03523178971	0,400335417	-1516983101	0,00219965633	0,01941034338	-0,1492808676	0,655366163	0,8701741142	-1536561824	0,01739525354	0,4426507601
NC_003901.1:1053914-1054068:+	NC_003901.1	1053914	1054068	+	sRNA	spRNA08	yes	NC_003901.1:1053964-1054011:+			spRNA08	spRNA08	155	5166666667	GCT	AAG	ATATATTACCTAATT	GCTTATAAAAGCAATCACCATTCCTCAAAAAGGCAGAAAAAATTAGGCTAATGTGGATTAACACCAGCTTTTCCGGGATGAATACCTATTCGACCTGATAGAAAATACAGGGTTACTTAATTCAACTAAAAAATAAAAATACCGCACGGAGGAAG		1699986098	1390837104	1545411601	0,676113151	0,2758002641	0,4759567075	122,28	270,49	130,74	87,71	71,93	194,48	193,37	318,02	-1604975294	0,02371312807	0,3696036607	-1604328249	0,06134289813		-0,7163246158	0,1324456399	0,3267251892	0,2745524396	0,4511204323	0,7435194887	-1520051571	0,03368396736	0,5192435882
NC_003901.1:1114086-1114307:-	NC_003901.1	1114086	1114307	-	sRNA	spRNA09	yes	NC_003901.1:1114219-1114272:-			spRNA09	spRNA09	222	74	AGC	TTT	TTCTCTATCCCACTT	AGCGTGCTTTAACCAGAATTCATCCACATGGGTGATTGAGGCATCTAACAAAACAGACTTTATTTAATCAGAAATCTATTATGGGCTAGATGGTAGATTCTTTTTGGTGTGAAAGTGGATTAGATGCCTCAATAATTTCTAATGATGAGGTTGTTTATATAATTTGTGTTTATTCTGCACACAACCGCCCAAAACTATCTGCTTAATTCTGTTTTCCCTTTT	SVL	0,3716117873	0,182821305	0,2772165462	0,397431393	0,1209495469	0,25919047	352,34	178,11	837,07	608,45	948,14	974,23	2106,2	5030,61	-0,2173659702	0,7379201962	0,9707512861	-0,218546149	0,800953521	0,9754049361	0,9324863803	0,05095851267	0,179409227	0,7940759159	0,05262128328	0,2423372439	-0,2245035495	0,7965768082	0,9807055215
NC_003901.1:1114698-1114969:-	NC_003901.1	1114698	1114969	-	sRNA	spRNA10	yes	NC_003901.1:1114905-1114943:-			spRNA10	spRNA10	272	9066666667	TCC	TTT	TTTATATCTAATGAA	TCCCTTCTGTATATGAAAGCTTTAACCTGAATATAATTCAATTGGGTGATGAGGCATCTAATTAACGGGTGATGCGTAACTAAATTCTACAGGGCTAGATGTTGTAGATAATTTGTGGTGTGAAAGTGGATAAGATGCCTCATTAACTCCTATGTACAGGTTATTTATAAAATTTATGCTAATTTTATTCCCTGTTTTCCCAGAATAATTCTTTCTCCCACTATCTCTTTTTCTTATCTTTCTATTCTTTTTTATTGAGTTTTTGTTTATTT		0,1651802282	0,1270011507	0,1460906894	0,3120812209	0,06051177508	0,186296498	551,92	406,17	719,6	825,19	3341,32	3198,16	2305,81	13636,85	-0,2775295987	0,6633642812	0,9553205563	-0,2777195993	0,7849725456	0,9696057345	0,2965126486	0,4917562863	0,7030961256	0,08811508817	0,7751744721	0,9218241101	-0,1686652241	0,87069543	0,985939909
NC_003901.1:1174850-1175143:+	NC_003901.1	1174850	1175143	+	sRNA	spRNA11	yes	NC_003901.1:1175046-1175126:+			spRNA11	spRNA11	294	98	TAT	CCC	AATAGATGGTGATAT	TATTTTGAAAATATATTAATTGAACACAGCAATTAAAGCTGACAGAAGGTGATTATTAAAAGGCAAATCATATGCAGTCGCATAGTGAGAGACTTTTATAATATTAGATATTTAAGATCTGTCCGATTATAAATATAACTTGCTGTAGATATACCTTATTATCGGCAAGAAGGGCAACAAAGGAAAGTAAACTTTAATGAAACATAAAAAGGAGAGAGAATTGACAGATAAAAGATATTACATCACATGTAAGCCGAATCCTATAATAGTATCCTGAAAACATGAATAGAGCCC	YFENILIEHSN	1057780196	5502304147	8040053053	2444638187	1665823278	2055230732	97,21	143,28	140,2	85,59	9,19	26,04	57,35	51,38	-1534809848	0,02244785463	0,361824311	-152804206	0,06902850179		-0,2502687516	0,5609102981	0,7531349228	0,5516018049	0,1630261084	0,463447566	-1541082696	0,05054745168	0,5802602474
NC_003901.1:1230920-1231028:-	NC_003901.1	1230920	1231028	-	sRNA	spRNA12	yes	NC_003901.1:1230891-1230971:- and NC_003901.1:1230974-1231027:-	yes, NC_003901.1:1230891-1230971:-, A00016 OS=Methanosarcina mazei sp12_1_SW		spRNA12	spRNA12	109	3633333333	TGT	TGT	ATATAATGTTATATT	TGTGGAGTTGGGAAGTGAGACGGGTATTAAAATGGAACTGCTTGGGGGCAATTGATCATGCTTCTGATTCAATATGCTTGGGGGAGCATATCTTCGGGGCTTGCTATGT		0,1609767657	0,2047609949	0,1828688803	0,233930255	0,09979122136	0,1668607382	3593,56	3964,91	895,74	923,45	22323,47	19363,6	3829,09	9253,82	-0,03550476206	0,9504518648	0,9999944762	-0,03530815192	0,9660652964	0,9970676032	-2068461145	0,0000893080343	0,001630675085	-2020219935	0,0001428863259	0,003265786285	0,02357568244	0,9766432444	0,9956652505
NC_003901.1:1231295-1231482:-	NC_003901.1	1231295	1231482	-	sRNA	spRNA13	yes	this sRNA encodes 2 short sORFs: NC_003901.1:1231450-1231482:- and NC_003901.1:1231285-1231386:-			spRNA13	spRNA13	188	6266666667	TTG	ACT	GAGTTAATTATATAT	TTGCAACCGGGAGTGAACAGATCGAACGAATGAGTAATGGATGTGAATAAGTACAGGAATTGAGAATCTCTCGAAAGCTTTGATCCTGTTCTTGACCTGTTCTTGACTTATGCTCGGGGGCGCATATCTCTGGAACAAATGTATCGAGGACTACAGCCGGAACAAATGCTTTCGGGATTTTTCTTACT		0,2883621458	0,7634510228	0,5259065843	1132180114	0,1651498888	0,6486650012	291,24	565,45	85,74	106,16	1009,98	740,65	75,73	642,81	-0,4672908829	0,5046232406	0,9106758471	-0,459735542	0,679303492		-2082162502	0,0001611028795	0,002578165758	-16057607	0,001714435551	0,02366204438	0,03878979108	0,9717175737	0,994934242
NC_003901.1:1237971-1238211:-	NC_003901.1	1237971	1238211	-	sRNA	spRNA14	yes	has a short sORF: NC_003901.1:1238114-1238185:-			spRNA14	spRNA14	241	8033333333	TTG	AAC	GTTACATAGTATTAA	TTGGTTCATAAGGGAAGTACTGTAAAATGGAGCAAATTCAGGACAGCCTGAAAACTGATCCCGAAATCTACTTCATTGACGCGCAGGATGTAAGATGAAGCAAATTCAGGACGGCTTGAAAACCGATCTTGCAATATACTTCATTGATGCGTAAGCTGTAAAATGAGGTAAATTCAGGACAGTCTGAAAGCTGATCCCGTAATCCACTTCATGGATGCAGAATCCCTTTGAACCACCAAAC		0,3177561048	0,2852154963	0,3014858005	1030967281	0,202935792	0,6169515367	2954,76	973,72	1242,13	304,84	9298,83	3413,98	1204,82	1502,15	1075497616	0,1597883811	0,6916323459	1076927574	0,3099080001	0,8008941164	-1468805086	0,002837732192	0,02340924369	-2273291783	0,00004550378436	0,001233124866	0,6812128445	0,4338251423	0,9091681581
NC_003901.1:1714676-1714902:+	NC_003901.1	1714676	1714902	+	sRNA	spRNA15	yes	NC_003901.1:1714693-1714821:+			spRNA15	spRNA15	227	7566666667	TGT	AGA	GTTTAAATCTTCTAT	TGTAAACGACCGGAAACTTGTGTTTCTCAGGAGTTAAGGGGCTTAATTATACTTCTCAAAGGAAGTGCGGACCTGGACCTCAGGAGCCACCTGAATGGTGGCTGTACTTTCTGAAGAAGGTTCGAAGCCTGCACTCCTTTAAGTAGAAGCCAGTTCGGGTCTTCCAAAGAAAATCCACAAAAAAATCCCTCCATCGCTCCCTGAATAATTCCCTCTTTTCAGGGAGA		0,1997911127	0,08643718646	0,1431141496	0,2269122862	0,0993044303	0,1631083583	4577,59	4502,73	1556,11	2512,7	22911,88	52092,51	6857,76	25303	0,3347397808	0,6032099948	0,9405163944	0,3353645417	0,7238966539	0,9485659188	-1145445846	0,01963304744	0,09395208356	-1631913419	0,0005837915105	0,01035784141	0,2803503678	0,7316323962	0,9688702073
NC_003901.1:1814494-1814730:+	NC_003901.1	1814494	1814730	+	sRNA	spRNA17	yes	maybe leaderless sORF?			spRNA17	spRNA17	237	79	CTG	GCT	AGTCTTTCTTATTAT	CTGGAAGAAAAACAGGAAATACTCCCGAGTTAAACCAGTCAGTACCTGAGCCTCCTTATCAGAAAAACATACAGCTCCTGATAGCAAAATAATATGAATGGCTCGAAATGCCTGATAAAAAGGACAACACACAGGACAGAATTACGTAAGCGTTAGAAATGAATCACATATAAGTGTTAGAAATAGACCTGGTACGAGATTAACAACATCCTTTGAACCTATCAAGCCATCAAGGCT	LEEKQEILPS	1022711488	1658721288	1340716388	0,5964238907	0,7121686668	0,6542962787	294,5	1187,18	445,97	864,06	287,96	715,72	747,74	1213,28	-0,7702180063	0,3168258801	0,8179149966	-0,7709562805	0,4327063689	0,8538981425	-0,1404220718	0,7349352066	0,8641071147	0,3184390597	0,3708299983	0,6843538091	-0,7433763748	0,2741244793	0,8309269707
NC_003901.1:1839412-1839674:+	NC_003901.1	1839412	1839674	+	sRNA	spRNA18	yes	NC_003901.1:1839485-1839562:+			spRNA18	spRNA18	263	8766666667	TGT	AGT	AGACAGTGTACAACA	TGTACTCAAATAAATTACAAGAGTTAATGGGGCTCAAATACCCTGAACCTCAGATTAGTGACTGGCTCTCAATTTGTCCTGTCTTTGTTGTCCTTTAGCGGAAGACGTGATTAATCCCGGACAAACAGTGAGCCTGAATGGATTTGTATAACTCCTGATCGAGTGGGGGTTCTGTATAAATACTCGCTCAGGTTTTTGCATATCTTTATCTGATTCAGGGTAGAGGTTTCCCCATTGAGCGAGTTGGGAGTGGATTCATCAGT		0,1994754684	0,1938285583	0,1966520134	0,3109257577	0,08687222645	0,1988989921	142,99	135,24	37,65	60,49	716,83	697,73	121,09	696,31	-0,3523481677	0,6252360877	0,9476617658	-0,3463825267	0,7396674539		-1378054659	0,0117365221	0,06611956181	-1173969749	0,01081700291	0,08872895509	-0,1901608742	0,8538098406	0,9853609302
NC_003901.1:2104951-2105142:+	NC_003901.1	2104951	2105142	+	sRNA	spRNA21	yes	NC_003901.1:2105019-2105084:+			spRNA21	spRNA21	192	64	AAA	GCT	GGCAGTAATGTCTCA	AAATAAAATAGATAAAATCAGCCAGGATTTGCCTAGACCGGTCAGGCTGATTCGGGACTAATTCAGTATTGATGCAAAAATGGCTGGTTTATAATTTAATAAGGGAAAAAGTAATTAGCTTTGTTTCCCCTTAGTATACCGGAAGAGTAAAAGAATGCCTTTTTTAAGGTTTATGTAATGAAATCCTCAGCT	K	1291275931	0,3984383473	0,844857139	1929567394	0,4390873512	1184327372	45,44	73,48	161,91	52,73	35,19	184,42	83,91	120,09	0,9716502893	0,2038174681	0,737345825	0,9707317399	0,3224151338		0,2444982189	0,5893408433	0,7730618518	-0,1375539134	0,6878602226	0,8875615776	1000171879	0,3039221494	0,8477689765
NC_003901.1:2190267-2190330:+	NC_003901.1	2190267	2190330	+	sRNA	spRNA23	yes	NC_003901.1:2190277-2190351:+	yes, NC_003901.1:2190277-2190351:+, A00030 OS=Methanosarcina mazei sp23_1_W, MS 3aa before Met		spRNA23	spRNA23	64	2133333333	TGT	GGC	TAAAAAATCACAAAG	TGTGAATGTTATGCGGGGTTCAATACAGGTCTCAAACTCTACCGAACCCCACATACCCGAAGGC		0,02543758051	0,1002467541	0,06284216733	0,213755199	0,02425640957	0,1190058043	23,5	43,47	28,78	36,16	923,83	433,63	134,64	1490,74	0,121870903	0,9262115986	0,9999944762	0,1035224144	0,9368473568		-0,07974346508	0,851102087		-0,2561271151	0,2570487622	0,5771926379	0,7066441162	0,6026975532	0,943018569
NC_003901.1:2483727-2483786:+	NC_003901.1	2483727	2483786	+	sRNA	spRNA26	yes	not highly translated	yes, NC_003901.1:2483737-2483799:+, A00037 OS=Methanosarcina mazei sp26_1_SW		spRNA26	spRNA26	60	20	CGT	ACG	TTTAAACCTAAAATA	CGTGCCTGTGATGAAAAATCTGGCTGATTCCATGATGAGCCCTATGAGTTCTGAGGCACG	RACDEKSG	0,08984564695	0,03828033258	0,06406298976	0,07333337055	0,0233555953	0,04834448293	2923,2	4705,91	2889,92	1817,4	32535,8	122932,84	39407,98	77814,33	-0,1793309047	0,7587014048	0,975305857	-0,1782714135	0,8328107346	0,9799235868	-0,7312628988	0,1002850505	0,2752041904	-0,53275849	0,1499728938	0,4421694304	-0,1555918429	0,824665688	0,9821615274
NC_003901.1:2703234-2703511:+	NC_003901.1	2703234	2703511	+	sRNA	spRNA29	yes	2 sORFS: NC_003901.1:2703248-2703304:+ and NC_003901.1:2703346-2703405:+			spRNA29	spRNA29	278	9266666667	AGT	TAT	TTTCACTTTTTTAAA	AGTAAGGCCAAAAACTGAATAAACTGAATAATTCCTCCATATTTTCGGGTAAACTGAAACTTTTGCCCTGATTTTAAATAACCTCCCGATTTCCCGATAGTCACCCTCTAAAATGAAGCATCAATTAACAAAGCATCGCTTTCTAAAAAAGAGACACATCTGTGAGAATTAAACTGAAAGTCTCCATACTTAAGTAGTTGTTCTACCTGTTAAGGGAATTTTAACTTAAGGACTTTAACTGATAGTTCTTCTTATTTTTCTTTTATTGCAAATTTTAT		2266267764	0,241191904	1253729834	0,3374072457	0,1793046606	0,2583559532	30,3	12,87	23,19	23,93	13,37	53,36	68,73	133,46	-1333616772	0,1672305788	0,6986075589	-1330819579	0,202431939		-0,01156435335	0,975875917	0,9888312219	0,7273841981	0,08993557555	0,3305472598	-1474079813	0,1589046922	0,7491784518
NC_003901.1:3023963-3024199:+	NC_003901.1	3023963	3024199	+	sRNA	spRNA34	yes	NC_003901.1:3024091-3024147:+	yes, NC_003901.1:3024091-3024147:+, A00048 OS=Methanosarcina mazei sp34_2_WW, only 6aa detected		spRNA34	spRNA34	237	79	GGT	ATT	TCTCCTTCTCTTAAG	GGTTTAAGGTATGCTGACCTCCAGCCGGAGGTCTAAAATCCTGACGGAATTCCAGCAAATTGCAGGCTGAATAATAGCAGGTATCAGACATAACAGAACCAATCCCTTAAAGCCTTTATAAAGCAAATATGCTTGTAAGGGATCTGGAACAACTGCTTTTTAAAATTAATCTCTTATCCCGGTAAGGGAACATCTATAATTATATATCATTTGTAAAACATATGGTTGAGATGTATT	GLRYADLQPEV	0,3129641044	1949845831	1131404968	0,3146803233	0,5013849841	0,4080326537	106,63	594,43	352,7	483,29	340,71	304,86	1120,82	963,91	-0,9586613804	0,2247858849	0,7568113964	-0,9588448298	0,3255800433		0,3045637699	0,4829554539	0,6954031482	0,8020733102	0,04776422488	0,2276596662	-0,8177810316	0,3934831404	0,8883901309
NC_003901.1:3056186-3056396:+	NC_003901.1	3056186	3056396	+	sRNA	spRNA36	yes		yes, NC_003901.1:3056227-3056412:+, A00053		spRNA36	spRNA36	211	7033333333	TAT	TGT	TACAACCAGTTAATA	TATGATATTATATTACCCAATTTTACTGGAGATGACTGAAAGTGACCATCTGGGAATACGATGTTAAAGAGATCAGGTTCAGTGAGTGGTCAAAGGCAAAGGAAGACCTTAACAACCTTGGAGTTGAAGGCTGGGAGCTAATTAAGTTTTCAAACGAAATAGATGAAAACGGCATGGTAGCAGCTGTTTTCAAAAGGCCCGTTGATTATGT		1085422538	3616221731	7235223557	1698113949	1941776975	9461458232	10167,37	6380,1	1296,51	397,54	936,72	1764,3	76,35	204,73	0,001840478867	0,9958649702	0,9999944762	0,003856818251	0,9965696845	0,9987128343	-3589947987	0	0,000000004558577853	-3741996531	0	0,000000002642708151	-0,01176339317	0,9896728	0,9989022475
NC_003901.1:3586527-3586748:+	NC_003901.1	3586527	3586748	+	sRNA	spRNA39	yes	NC_003901.1:3586541-3586624:+			spRNA39	spRNA39	222	74	AGG	TTA	TATACAAATAAAATC	AGGAGGAAAATATAATGGGATTTTTCAGTCTCTATTACAGCAAGGTAACAGTGATCTATTCAAAGACAACCCTCAGCATCTTTGGCTGGTTCTTCTGAAGTTAAATAAAGCAGAATGAACTGCCTGAGCTGAACAAATCTTCTCATAGCCATCCTTTCAAAATATAATGAACACGTCCCCGGGGTTGTTATATTTTGAATTTATGGCTTATGCTTATTTTTA	RRKI	2047963206	2570923553	230944338	3072274882	1576547231	2324411056	31,17	58,18	51,86	33,88	15,22	22,63	16,88	21,49	0,1520745948	0,8487422351	0,9921929114	0,1482097504	0,882118001		-0,1630895141	0,7174247769	0,8531327219	-0,1585631338	0,6239216101		0,187342967	0,8450772059
NC_003901.1:3759938-3760177:+	NC_003901.1	3759938	3760177	+	sRNA	spRNA40	yes	NC_003901.1:3759936-3759983:+ and NC_003901.1:3760023-3760244:+			spRNA40	spRNA40	240	80	GCC	GAA	TATGATGGGTTGACT	GCCTCAAGCCCTCCTGAGCAGTCAGCTGATAAAACACCTTTCTTAAAGGTGTTTCAGTCAGAAAGGAGCAAACGGGAACTGGCACCTGAAAAAAACACCTCGCCACCAGAAACTGGAAACCCTTCAAAACATCCAGATGCCGCCTGTTCAAAACAAGAGAAGAGGGCAGTCAAAAAGAAAACCTACACCCCAGAAGATGAGGCGCCATGCATCTTGCAGGTGCCTCATTAACTCCTCGAA	ASSPPEQSADKTPFLKVFQSERSKRELAPEKNTSPPETGNPSKHPDAACSKQEKRAVKKKTYTPEDEAPCILQVPH	0,2983256313	0,6901686253	0,4942471283	0,1701102421	0,3632305483	0,2666703952	495,14	1669,09	118,97	255,5	1659,73	2418,38	699,37	703,41	-0,5439120513	0,4744986731	0,8978276733	-0,5431623641	0,5578978406	0,9117052545	-2423008271	0,000006635984959	0,0001907365086	-1840329637	0,0001072412042	0,002576874979	-0,5534617442	0,4965354206	0,9242086464
NC_003901.1:3812382-3812475:-	NC_003901.1	3812382	3812475	-	sRNA	spRNA41	yes	NC_003901.1:3812414-3812479:-			spRNA41	spRNA41	94	3133333333	ACA	TCT	GCTCATTATAGATGT	ACAGATTAAGGGTAATAGGGTTTCCTCTTAATCTATGGGTTGGATCGAAGGTAGGGACCTGAGAATAGGGACTCAGCCCCTACCATCTACTTCT		0,1185496152	0,09914962171	0,1088496184	0,2431452558	0,07275827971	0,1579517677	144,02	145,86	176,38	101,54	1214,85	1471,11	725,41	1395,58	0,494566033	0,5029564119	0,9097669938	0,497264625	0,5270032733		-0,2328848925	0,6065154739	0,7849638072	-0,6371024925	0,1002242008	0,3524599426	0,5176259409	0,4872106716	0,9230877805
NC_003901.1:3913870-3914027:+	NC_003901.1	3913870	3914027	+	sRNA	spRNA42	yes	NC_003901.1:3913940-3914011:+			spRNA42	spRNA42	158	5266666667	GTT	CAA	TATATAAAGGCAGAA	GTTAATTAAATCTAGTATAAAAAATAAAGATTTAATTCATTATCATATACCCCTCTGGAGTAAAGAAACTATGGCTTCTTTACTGTGGAGGAGTAAAGGGGTTACGATTCCATTCTCTGTAAGGAGTAAAGTAACCCCTTAGTTGCTTTTATTCTCAA		0,461724974	0,2465173873	0,3541211806	0,614654718	0,05951219512	0,3370834565	26,66	23,89	34,98	5,49	57,74	96,91	56,91	92,25	-0,2201052852	0,8786651723	0,9965071486	-0,1678664496	0,8708589878		-0,4221271969	0,3556242691	0,5891838095	-0,283275139	0,4332614711	0,7304862764	-0,2335798683	0,8229906038	0,9821615274
NC_003901.1:3968682-3968838:+	NC_003901.1	3968682	3968838	+	sRNA	spRNA43	yes	NC_003901.1:3968685-3968756:+			spRNA43	spRNA43	157	5233333333	GCA	AAA	TGAAGATATTTAACT	GCAATGAAAAAAGCCGGACGAAGCAGGCGATTCCATACCTGCCATAATAATGAGCGTCACATGAGTGTCACATGATAGCGTTTTTAGCGTCTCTTTATATCCTTAAAATGATTCTATTTTACTGGATTGCGAAGAGAATAATAAAATGGAGAAAAAA		5786295006	3515529309	4650912157	3095031428	1476594262	2285812845	99,64	160,73	206,81	127,12	17,22	45,72	66,82	86,09	-0,7393643299	0,2903443176	0,8012920852	-0,7367648175	0,4031554395		0,06104897224	0,8952903146	0,9505489985	0,3445645446	0,3458939478	0,6626244827	-0,725834319	0,3761237211	0,8822147722
NC_003901.1:4080081-4080344:+	NC_003901.1	4080081	4080344	+	sRNA	spRNA44	yes	NC_003901.1:4080088-4080159:+; NC_003901.1:4080163-4080219:+	NC_003901.1:4080088-4080159:+		spRNA44	spRNA44	264	88	TTG	ATA	ATGAATATAATATAC	TTGGAGATTGGATTCGAACACATCCCATAAAAATAGCGTTCGTCATGTTTTGGGTTTAGCTCAACGGGTCTCTTTCTGACCTGTGGATCTGGAATGCTCTAGGTCCATGGTGTGCAGAACCCTAAACATACAGAGGTGAAAAGAATGAGTGAGACAGCTACTGTCGTAATTTGTCTTTGTGTCACTTTCATTATAGCTCTGCTGTATTGAAGTGAAAGCTAGATTTTGTGGGGTTCGTGATTTCCATCTCCACGAAAATATATA	LEIGFEHIP	0,1677497964	0,1546982475	0,1612240219	0,3238690148	0,08884678541	0,2063579001	3816,38	4178,74	3045,01	2989,92	22750,43	27012,2	9401,98	33652,54	0,09684439784	0,880412675	0,9965071486	0,0976668015	0,9114160991	0,9894517974	-0,49219439	0,248802003	0,479938851	-0,6302359014	0,09564414136	0,3428120695	0,2105139126	0,800911686	0,9807055215
NC_003901.1:146466-146550:-	NC_003901.1	146466	146550	-	sRNA	sRNA009	yes	induced under N-, sORF: NC_003901.1:146483-146533:-			sRNA009	sRNA009	85	2833333333	AGG	AAT	AAGAGAAGTTCAGTA	AGGACAGCATTTGCTGGATGACTCCGGAACTTTATAAAAACGTCAGTTTCCCTTTCTCGGGAAACTGATAAATAGTTTTAAAAAT		0,1361806665	0,8582425391	0,4972116028	722234827	1990189605	4606268937	46,01	72,47	127,33	210,98	337,86	84,44	17,63	106,01	380847736	0,0001388749857	0,03128575678	3800573485	0,002469637842		0,7862631121	0,126968152	0,3185440487	-0,7152863852	0,01895862667	0,1275363808	4070784037	0,002461248901	0,2075223259
NC_003901.1:336282-336365:+	NC_003901.1	336282	336365	+	sRNA	sRNA021	yes	NC_003901.1:336282-336398:+			sRNA021	sRNA021	84	28	GTG	CTT	AGCATGATGTAATAT	GTGAGCGGGTCTCTCTTTTGTAAGATAACCCCAACCCCCCAACACCCCCAATTCATACTCCCCAACCCGCTCATACTAATTCTT	VSGSLFCKITPTPQHPQFILPNPLILIL	0,1209060434	0,2106533407	0,165779692	0,04222800065	0,09029818439	0,06626309252	9426,43	6308,76	6009,02	6883,25	77964,92	29948,54	142299,42	76228	-0,8557980275	0,1814686773	0,7145650273	-0,8559952077	0,3664346683	0,8369959738	-0,3556932938	0,4032767417	0,6311305581	0,3380260916	0,3413437455	0,6590104682	-0,7782265044	0,3784123899	0,8830638469
NC_003901.1:336727-336912:+	NC_003901.1	336727	336912	+	sRNA	sRNA022	yes	NC_003901.1:336729-336857:+			sRNA022	sRNA022	186	62	AAG	CTT	ATGATTACTGATGCT	AAGTGAGCGGGTCTCTTTTCCATAGTATAACCCCCAAACCCATATCCCCCAACTATTCCCCCCAACTATTCCCCAAACTCCCCAAACCCGCTCACAACTTTTCTAACGGCTTTTTTCTCAACTTTGTTTAACACTATCCCGTTTTATCTCATTAGTTCCTAATGTTAACCGGGTTTTTCTCAACTT	K	0,1168938931	0,1972692177	0,1570815554	0,06428087391	0,1270925034	0,09568668864	4596,76	3878,95	2941,55	2713,58	39324,21	19663,23	45760,89	21351,22	-0,3655321087	0,5412430745	0,9214876044	-0,3657814455	0,6784671856	0,9382408093	-0,6258918225	0,1549662555	0,3593609941	-0,2575060731	0,4478254088	0,741779434	-0,3064491086	0,698727078	0,9616799183
NC_003901.1:347388-347497:+	NC_003901.1	347388	347497	+	sRNA	sRNA023	yes	NC_003901.1:347404-347457:+			sRNA023	sRNA023	110	3666666667	AGC	CAC	ATTGATGTTGATTTT	AGCATAGTGAACGGGCCTGCCCCTAACTACACATTTACAAGATCACACCAACACCCGCCACAACATCTAGCCACCAGGGGCTGTACCCGTTCACCGAGTTTATTTTTCAC		0,506169163	0,2866441898	0,3964066764	0,3837917592	0,1252804289	0,254536094	7597,67	3433,92	4375,18	2671,54	15010,14	11979,73	11399,88	21324,48	-0,6953373319	0,2877529582	0,8001504198	-0,6951334721	0,4236082274	0,8430282378	-0,6117126219	0,1670985857	0,37643088	-0,1917871247	0,5559884749	0,8123366169	-0,7289862492	0,3891953229	0,8865123674
NC_003901.1:846462-846629:-	NC_003901.1	846462	846629	-	sRNA	sRNA047	yes	NC_003901.1:846526-846618:-			sRNA047	sRNA047	168	56	ATA	TCT	ATATAATTAATTTGA	ATAGGGGTAATGTGAGTAATGTGAGCGGGAAACTTTTTTCACATACCATACCCCCCACTCCCCATATGACCCCCCACTCCCCAACCCGCTCACACTACTTCTAATTACTCTTTATTTTTTATTCACTTTTACCGGGGCTTGTTACGGTTTTATTGCTTCAGCGGGTCT	IGVM	0,23021564	0,431862807	0,3310392235	0,09698972384	0,3605401752	0,2287649495	152606,46	208041,27	67757,7	227135,27	662884,85	481730	698607	629986,02	0,04361292227	0,952923584	0,9999944762	0,04341750986	0,9641696444	0,9970676032	-0,5149893166	0,2357171255	0,4648933209	-0,2118107809	0,5320811233	0,7966607427	-0,008017282707	0,9935241896	0,9989022475
NC_003901.1:1114828-1114977:+	NC_003901.1	1114828	1114977	+	sRNA	sRNA061	yes	NC_003901.1:1114827-1114883:+, leaderless sORF?			sRNA061	sRNA061	150	50	TGA	TAG	GTACATAGGAGTTAA	TGAGGCATCTTATCCACTTTCACACCACAAATTATCTACAACATCTAGCCCTGTAGAATTTAGTTACGCATCACCCGTTAATTAGATGCCTCATCACCCAATTGAATTATATTCAGGTTAAAGCTTTCATATACAGAAGGGATTCATTAG		0,1571371166	0,08989120811	0,1235141624	0,14750891	0,07206549618	0,1097872031	2334,55	990,86	976,36	534,13	14856,77	11022,88	6618,99	7411,73	-0,02980916572	0,9835640759	0,9999944762	-0,02854269412	0,9733352148	0,9970676032	-1041733843	0,02958112116	0,1241556193	-110504479	0,0108432568	0,08876587671	-0,03203019249	0,965963151	0,9941120415
NC_003901.1:1312862-1312926:+	NC_003901.1	1312862	1312926	+	sRNA	sRNA070	yes	NC_003901.1:1312907-1312951:+			sRNA070	sRNA070	65	2166666667	AGT	GAA	TCGCATAACCATCAA	AGTCAACTCAGAACTATATAAGTAAACAAAAATTTCGTAGATGGGTTGACCGGGCTAAAAGTGAA		2752011193	116669901	1959355102	1712187868	0,1333969206	0,9227923942	157,36	180,36	276,33	48,95	57,18	154,59	161,39	366,95	-1366085253	0,1215272978	0,6478296697	-1359990991	0,1978342638		-0,4156049529	0,3638061552	0,5971728206	0,3749608923	0,31757998	0,6361455686	-1336130398	0,2214389321	0,8036999684
NC_003901.1:1915284-1915379:-	NC_003901.1	1915284	1915379	-	sRNA	sRNA084	yes	NC_003901.1:1915318-1915368:-			sRNA084	sRNA084	96	32	TTT	TCC	TAGAAATCATAAGAA	TTTGATAGAGATTGAGAGTTAGTGGGTTTCCTCTCAGTCCAATGGGGTTGGATCATCAGTAGGGACCTAGGAAAGGAAAATTCGGTCCCTATTTCC	FDRD	0,1898605339	0,5892214756	0,3895410047	0,1743474909	0,1573626867	0,1658550888	313,38	1475,77	237,47	280,2	1650,58	2504,61	1362,05	1780,6	-1017125254	0,1878284611	0,7221871561	-1017260572	0,2680987725	0,7739551288	-1337717401	0,009358164725	0,05580030673	-0,6700907431	0,08259319438	0,3150000219	-0,8228837055	0,2983432011	0,8455977493
NC_003901.1:2343360-2343492:-	NC_003901.1	2343360	2343492	-	sRNA	sRNA097	yes	NC_003901.1:2343431-2343478:- and NC_003901.1:2343293-2343400:-			sRNA097	sRNA097	133	4433333333	GGA	CTT	AAATAAAGTAAGTCA	GGAGAAAATTTAGATTGAATCTAAGCCAAAATATCTACATCAATAAGTTGACTCAGCCTTAATAAAAGAACTTATAATGACAGAAATTCAGTCTGGATACGGATTTAAAAGAGTGGCGGGGATATACAGACTT		0,886456306	0,5486781315	0,7175672188	0,9588842581	0,1651252088	0,5620047334	1006,58	654,37	853,57	228,35	1135,51	1192,63	890,17	1382,89	-0,4778995218	0,4865759199	0,9020133637	-0,4760898649	0,5772279521	0,9173305657	-0,8820125436	0,05646757346	0,1914017709	-0,3954705083	0,2718017946	0,5913160685	-0,6050124024	0,4450690111	0,9123356119
NC_003901.1:3080172-3080296:-	NC_003901.1	3080172	3080296	-	sRNA	sRNA114	yes	NC_003901.1:3080203-3080289:-			sRNA114	sRNA114	125	4166666667	ATT	TTT	TTCAAGGGTAAATCA	ATTTTACTTGATTTACCCACCGTTCTTCCTGAAGACATACTATTCAGAGAGTATTTGCCTCTTCAACTCTCTGAATAGGGAGTTGGGGGTTTAACCTCCATTAATTTTCCTCTTCCCTTTCTTTT		0,3838848619	0,2075510606	0,2957179613	0,03579220614	0,1312311167	0,0835116614	8209,42	2033,11	224,75	643,27	21385,11	9795,71	6279,3	4901,81	-1592910209	0,06676813701	0,5359722743	-1590378108	0,159562937	0,6626003956	-3014208455	0,00001192350146	0,0003113288987	-1639130839	0,0006955411471	0,01191477575	-1324589244	0,2556523102	0,8217122182
NC_003901.1:3356386-3356686:-	NC_003901.1	3356386	3356686	-	sRNA	sRNA124	yes	NC_003901.1:3356635-3356670:- and NC_003901.1:3356344-3356616:-			sRNA124	sRNA124	301	1003333333	TAG	CTA	GTAACAGTTATACTA	TAGCTTGTAGTCCTAAATGCTAATATTGAATGGGGTTCATGAGAGCATTTAGCAAAAAACAGCAGGGCAATTGAGGTTCGCCATTCCTCAGTCTGCTCTGGGCAACCCGGAACCCCGCCCTCTTGAGGCAAAATCGAGGTTTTTTGCCATTCCTCGGTTTAAGCTCAGGGAGAGGTATCGGGAAAAGAGGTCCGAAGTGAGGTTCGCCATTCCTCACCCGGTCTCTCAGATATCAGAAGCAATAGAGAAGTGCGGGGGCAAATCCCTCTCTAAACTATTTTTACCCCCCACTTCAACTCTA		0,1179647624	0,05459412151	0,08627944195	0,0310408669	0,04321840441	0,03712963566	4184,82	2888,1	2030,38	1956,46	35475,17	52901,3	65409,9	45269,14	-0,902330056	0,1416490844	0,6719533529	-0,9024304145	0,2228599216	0,7335271205	-0,7936448022	0,08124715243	0,2412581333	-0,1534571775	0,6457820857	0,8649271844	-0,8470889101	0,2183727199	0,802274557
NC_003901.1:3556167-3556473:-	NC_003901.1	3556167	3556473	-	sRNA	sRNA132	yes	NC_003901.1:3556231-3556308:-			sRNA132	sRNA132	307	1023333333	TGT	TTT	GTAAGAAAATAATAA	TGTTATTAAGTAAATATATTGTGTAAGTATTCAAATTTCTGGCAGGAAATTCGAAGACTTTTTCAGCTCTGAAAATAAGAATAATACTTTATAAAACAGGGCAGCTAAAAATGGAAAATATGAAAGGATAGATCTCCAGGTAAGCCAATTCCGAGAGAATCCCAGGTGCAAAGACGGTGTGAATGGATGATAAAAAGTGATATATTGAAGAAAGAACATATCATACACAGGGTTGAAACTTGAAGCACCTAATATTGCCTGAAGAGCAGGAGCTTTAATATCCATTTACATCAGGACGAATAAATTT		6596493473	2745104575	4670799024	2736489562	1701669158	221907936	515,45	329,44	420,79	136,61	78,14	120,01	153,77	80,28	-0,7460586123	0,2624451897	0,7816822095	-0,7457194258	0,3812196127		-0,803967871	0,0761239604	0,2316547277	-0,2044233282	0,5584972614	0,8129811375	-0,6472427259	0,3517185858	0,871893937
NC_003901.1:3871088-3871270:-	NC_003901.1	3871088	3871270	-	sRNA	sRNA146	yes	NC_003901.1:3871215-3871262:-			sRNA146	sRNA146	183	61	GAT	ACA	CATGATTATAAAACG	GATGTAGATTGAGAGTAATAGGGTTTCCTCTCAATTTCGGGTTGGATCGCGGGTAGGGACCTCGAGAATAGGGACTCGACCCCTGCCCATCTGCTTCTAAATCAGTTATTTTCAAACTAATATTAAGCTTGATTATTACTTTTTTTATACTGTTCTGTTTTTGATAAGCTTTATGACAGCACA	DVD	0,3076200848	0,5081584954	0,4078892901	0,2953947295	0,1615630041	0,2284788668	2807,87	3700,4	4477,1	2802,32	9127,72	7281,98	15156,33	17345,06	-0,5198656654	0,3579285509	0,8410005121	-0,5199581756	0,4700813648	0,8672618516	-0,09168388349	0,8183893693	0,9096606554	0,2589733278	0,4594090853	0,7477664274	-0,5511164522	0,4044284286	0,8943261762
NC_003901.1:3957668-3957690:-	NC_003901.1	3957668	3957690	-	sRNA	sRNA149	yes (lowly expressed)	NC_003901.1:3957633-3957698:-			sRNA149	sRNA149	23	7666666667	ATG	AAG	GTACTATATGTCGCT	ATGTACTATATGTCGCCACGAAG		NaN	3044857417	3044857417	1229179456	0	0,6145897278	13,08	95,03	60,07	0	0	31,21	48,87	69,14	-2382074114	0,3066589388	0,811634968	-2679585239	0,255648796		-0,1364117691	0,4632316491		0,1380180841	0,4323923186		-2407256189	0,351520789
NC_003901.1:3957764-3957990:-	NC_003901.1	3957764	3957990	-	sRNA	sRNA150	yes	NC_003901.1:3957799-3957969:-			sRNA150	sRNA150	227	7566666667	AAT	GGC	AATAATTCAGGTAGT	AATATATTAGAGGTGTTTTGAGTGTATTGCCGTTATCTCATAACAGTAAATCCAGATTCGGATAGTGAAACCTGTACGTGCGAAGTTGCTCCAAAAAAGGGCAAATTACCTGCCAGTGTGATATCTAAATACTGCAAAGGCGACTACGAGAGTTGTCAGAGATTTGTGTACCGTTCACACATGATGCCCTAAGAAAATTCAGAATCAAAATTCAGAATCTTACTGGC		1022561769	4351802657	7288710171	3470951645	1047738693	2259345169	471,81	344,01	292,15	91,74	46,14	79,05	84,17	87,56	-1468480505	0,03069975089	0,4041631533	-1464480404	0,07934664975		-1273892963	0,01014082907	0,05930421183	-0,03273560071	0,9225978002	0,9787895407	-1473821743	0,05387962771	0,5865945228
NC_003901.1:4065321-4065452:-	NC_003901.1	4065321	4065452	-	sRNA	sRNA154	yes	NC_003901.1:4065387-4065449:-			sRNA154	sRNA154	132	44	CGG	CTT	ACGGTAGTAAGATAC	CGGTTGCTTACGAGTAAATCAAAGCCTCATTTCACACACACACGAGAATCGAAACGATTACTCTAGAAGGATAGGTTTCATCCCTTCTTCCTGTCCGTTCCTGACGTTGACTCGTGAGCAACTAACTTCCTT	RLLTSKSKPHFTHTRESKRLL	0,145570761	0,0750187772	0,1102947691	0,2665978274	3383781405	1825189616	8052,12	6450,26	645,46	1691,62	55314,13	85981,94	2421,1	499,92	3362681725	0,00002186964544	0,01026415359	3362196582	0,001305154389	0,08358920607	-2687217577	0,00001309679203	0,0003345684103	-6381890873	0	0	3506286896	0,001393958531	0,1667427357
NC_003901.1:4069207-4069363:-	NC_003901.1	4069207	4069363	-	sRNA	sRNA156	yes	NC_003901.1:4069250-4069321:-			sRNA156	sRNA156	157	5233333333	ATC	GTC	TGTATAATATATATC	ATCTGAATAATAACTCAGGCGGGTTTCTGGCATATTGCCCGTGTGAGTACCAGCAATACAACCTCCGTGGCAGGGAAAAGGGTTCCACTCCTTACCTTCTCCCTGCCAGCATAAACTTTTTTAATAATATTTAATAAATGATCTTTGAAAAGGAGTC		0,02283224718	0,09509874724	0,05896549721	0,02340214294	0,06120615431	0,04230414862	162,88	227,81	145,2	130,8	7133,77	2395,51	6204,56	2137,04	0,1584761941	0,8299460598	0,9902960598	0,1638559352	0,8694349877	0,9827005083	-0,5157064239	0,2571600077	0,4896264961	-0,5119930537	0,1632386448	0,463447566	0,1135561976	0,9043447783	0,9878482245
NC_003901.1:3330273-3330387:+	NC_003901.1	3330273	3330387	+	sRNA	sRNA161	yes	antisense RNA that contain an sORF: NC_003901.1:3330322-3330420:+			sRNA161	sRNA161	115	3833333333	TGA	TCG	TGATATGATATGATA	TGATATGCCATTTTCAAAAAAAATTATTTTCTGGTTCTGCCCGGTTTAGTTGGAGTGGTTTCTGAGGCAGACCTTATTTTTTTCCGGATTTACAGGGTGCTCCCGGGCTTTTTCG		1049477267	0,7126071863	0,8810422268	1497166693	0,9257293402	1211448017	172,66	240,17	190,23	238,94	164,52	337,03	127,06	258,11	0,7055102058	0,3127458314	0,8152293448	0,7035604465	0,4152956282		-0,1254327602	0,7710344259	0,8838443983	-0,5575257419	0,155915301	0,4519480195	0,694035825	0,3323116521	0,8589476939
