# Supplementary material for: Uncovering the small proteome of Methanosarcina mazei using Ribo-seq and peptidomics under different nitrogen conditions
Source: Nat Commun. 2024 Oct 6;15:8659. doi: 10.1038/s41467-024-53008-8 (PMC11456600; doi:10.1038/s41467-024-53008-8)
Supplement: Supplementary file 13 — Supplementary Data 10 [file 41467_2024_53008_MOESM13_ESM.xlsx]

## Sheet: Supplementary Data 10
MTD	submitter_name	Andreas Tholey
MTD	submitter_email	a.tholey@iem.uni-kiel.de
MTD	submitter_affiliation	Systematic Proteome Research & Bioanalytics, University of Kiel
MTD	submitter_pride_login	a.tholey@iem.uni-kiel.de
MTD	lab_head_name	Andreas Tholey
MTD	lab_head_email	A.tholey@iem.uni-kiel.de
MTD	lab_head_affiliation	Institut für Experimentelle Medizin Christian-Albrechts-Universität zu Kiel Niemannsweg 11 24105 Kiel, Germany
MTD	project_title	Exploring the hidden world of Methanosarcina mazei: Unravelling the secrets of its small proteome and its nitrogen-dependent regulation
MTD	project_description	The mesophilic methanogenic archaeal model organism Methanosarcina mazei strain Gö1, is crucial for climate and environmental research due to its ability to produce methane from H2 plus CO2, acetate, and methylamines. Here, we established the first Ribo-seq protocol for M. mazei strain Gö1 under two growth conditions (nitrogen sufficiency (+N) versus nitrogen limitation (-N)). Translation of 93 p…
MTD	keywords	Archaea; Methanoarchaea; Ribosome profiling; Ribo-seq; small proteome; sORF; nitrogen; dual function sRNA
MTD	sample_processing_protocol	Re-processing of several M mazei datasets previously submitted to Proteomexchange
MTD	data_processing_protocol	RAW data files were searched against the protein FASTA file provided containing the full UniProt canonical proteins plus isoforms (accessed from UniProt:2023.03.24) and a curated list of predicted small proteins. This list contains all 184 annotated small proteins and 311 novel sORFs identified in Ribo-seq prediction and manual curation. Bottom-up datasets were interrogated using Proteome Discove…
MTD	experiment_type	[PRIDE, PRIDE:0000305, Gel-based experiment, ]
MTD	experiment_type	[PRIDE, PRIDE:0000427, Top-down proteomics, ]
MTD	experiment_type	[PRIDE, PRIDE:0000429, Shotgun proteomics, ]
MTD	submission_type	PARTIAL
MTD	reanalysis_px	PXD043584
MTD	reanalysis_px	PXD019792
MTD	reanalysis_px	PXD011996
MTD	reanalysis_px	PXD004325
MTD	reanalysis_px	PXD018269
MTD	species	[NEWT, 192952, Methanosarcina mazei Go1, ]
MTD	tissue	[PRIDE, PRIDE:0000442, Tissue not applicable to dataset, ]
MTD	instrument	[MS, MS:1002732, Orbitrap Fusion Lumos, ]
MTD	instrument	[MS, MS:1002634, Q Exactive Plus, ]
MTD	modification	[MOD, MOD:00425, monohydroxylated residue, ]
MTD	modification	[MOD, MOD:00397, iodoacetamide derivatized residue, ]
FMH	file_id	file_type	file_path	file_mapping
FME	189	RAW	J:\BrittaJordan Reanalysis\For Submission\raw\191018_Mmazei_BR1-3_1_ETHCD_5sec.raw
FME	190	RAW	J:\BrittaJordan Reanalysis\For Submission\raw\191018_Mmazei_BR1-3_1_HCD_5sec.raw
FME	191	RAW	J:\BrittaJordan Reanalysis\For Submission\raw\191018_Mmazei_BR1-3_2_ETHCD_5sec.raw
FME	192	RAW	J:\BrittaJordan Reanalysis\For Submission\raw\191018_Mmazei_BR1-3_2_HCD_5sec.raw
FME	193	RAW	J:\BrittaJordan Reanalysis\For Submission\raw\191018_Mmazei_BR1-3_3_ETHCD_5sec.raw
FME	194	RAW	J:\BrittaJordan Reanalysis\For Submission\raw\191018_Mmazei_BR1-3_3_HCD_5sec.raw
FME	195	RAW	J:\BrittaJordan Reanalysis\For Submission\raw\191018_Mmazei_BR2-2_1_ETHCD_5sec.raw
FME	196	RAW	J:\BrittaJordan Reanalysis\For Submission\raw\191018_Mmazei_BR2-2_1_HCD_5sec.raw
FME	197	RAW	J:\BrittaJordan Reanalysis\For Submission\raw\191018_Mmazei_BR2-2_2_ETHCD_5sec.raw
FME	198	RAW	J:\BrittaJordan Reanalysis\For Submission\raw\191018_Mmazei_BR2-2_2_HCD_5sec.raw
FME	199	RAW	J:\BrittaJordan Reanalysis\For Submission\raw\191018_Mmazei_BR2-2_3_ETHCD_5sec.raw
FME	200	RAW	J:\BrittaJordan Reanalysis\For Submission\raw\191018_Mmazei_BR2-2_3_HCD_5sec.raw
FME	201	RAW	J:\BrittaJordan Reanalysis\For Submission\raw\191018_Mmazei_BR3-4_1_ETHCD_5sec.raw
FME	202	RAW	J:\BrittaJordan Reanalysis\For Submission\raw\191018_Mmazei_BR3-4_1_HCD_5sec.raw
FME	203	RAW	J:\BrittaJordan Reanalysis\For Submission\raw\191018_Mmazei_BR3-4_2_ETHCD_5sec.raw
FME	204	RAW	J:\BrittaJordan Reanalysis\For Submission\raw\191018_Mmazei_BR3-4_2_HCD_5sec.raw
FME	205	RAW	J:\BrittaJordan Reanalysis\For Submission\raw\191018_Mmazei_BR3-4_3_ETHCD_5sec.raw
FME	206	RAW	J:\BrittaJordan Reanalysis\For Submission\raw\191018_Mmazei_BR3-4_3_HCD_5sec.raw
FME	207	RAW	J:\BrittaJordan Reanalysis\For Submission\raw\191018_Mmazei_BR4-1_1_ETHCD_5sec.raw
FME	208	RAW	J:\BrittaJordan Reanalysis\For Submission\raw\191018_Mmazei_BR4-1_1_HCD_5sec.raw
FME	209	RAW	J:\BrittaJordan Reanalysis\For Submission\raw\191018_Mmazei_BR4-1_2_ETHCD_5sec.raw
FME	210	RAW	J:\BrittaJordan Reanalysis\For Submission\raw\191018_Mmazei_BR4-1_2_HCD_5sec.raw
FME	211	RAW	J:\BrittaJordan Reanalysis\For Submission\raw\191018_Mmazei_BR4-1_3_ETHCD_5sec.raw
FME	212	RAW	J:\BrittaJordan Reanalysis\For Submission\raw\191018_Mmazei_BR4-1_3_HCD_5sec.raw
FME	213	RAW	J:\BrittaJordan Reanalysis\For Submission\raw\191018_Mmazei_R2_1_2_ETHCD_5sec.raw
FME	214	RAW	J:\BrittaJordan Reanalysis\For Submission\raw\191018_Mmazei_R2_1_2_HCD_5sec.raw
FME	215	RAW	J:\BrittaJordan Reanalysis\For Submission\raw\191018_Mmazei_R2_3_ETHCD_5sec.raw
FME	216	RAW	J:\BrittaJordan Reanalysis\For Submission\raw\191018_Mmazei_R2_3_HCD_5sec.raw
FME	217	RAW	J:\BrittaJordan Reanalysis\For Submission\raw\191018_Mmazei_R2_4_ETHCD_5sec.raw
FME	218	RAW	J:\BrittaJordan Reanalysis\For Submission\raw\191018_Mmazei_R2_4_HCD_5sec.raw
FME	219	RAW	J:\BrittaJordan Reanalysis\For Submission\raw\191025_Mmazei_BR1-3_1_Red_HCD_5sec.raw
FME	220	RAW	J:\BrittaJordan Reanalysis\For Submission\raw\191025_Mmazei_BR1-3_2_Red_HCD_5sec.raw
FME	221	RAW	J:\BrittaJordan Reanalysis\For Submission\raw\191025_Mmazei_BR1-3_3_Red_ETHCD_5sec.raw
FME	222	RAW	J:\BrittaJordan Reanalysis\For Submission\raw\191025_Mmazei_BR1-3_3_Red_HCD_5sec.raw
FME	223	RAW	J:\BrittaJordan Reanalysis\For Submission\raw\191025_Mmazei_BR2-2_1_Red_HCD_5sec.raw
FME	224	RAW	J:\BrittaJordan Reanalysis\For Submission\raw\191025_Mmazei_BR2-2_2_Red_HCD_5sec.raw
FME	225	RAW	J:\BrittaJordan Reanalysis\For Submission\raw\191025_Mmazei_BR2-2_3_Red_HCD_5sec.raw
FME	226	RAW	J:\BrittaJordan Reanalysis\For Submission\raw\191025_Mmazei_BR3-4_1_Red_HCD_5sec.raw
FME	227	RAW	J:\BrittaJordan Reanalysis\For Submission\raw\191025_Mmazei_BR3-4_2_Red_HCD_5sec.raw
FME	228	RAW	J:\BrittaJordan Reanalysis\For Submission\raw\191025_Mmazei_BR3-4_3_Red_HCD_5sec.raw
FME	229	RAW	J:\BrittaJordan Reanalysis\For Submission\raw\191025_Mmazei_BR4-1_1_Red_HCD_5sec.raw
FME	230	RAW	J:\BrittaJordan Reanalysis\For Submission\raw\191025_Mmazei_BR4-1_2_Red_HCD_5sec.raw
FME	231	RAW	J:\BrittaJordan Reanalysis\For Submission\raw\191025_Mmazei_BR4-1_3_Red_HCD_5sec.raw
FME	232	RAW	J:\BrittaJordan Reanalysis\For Submission\raw\191025_Mmazei_R2_1_2_Red_ETHCD_5sec.raw
FME	233	RAW	J:\BrittaJordan Reanalysis\For Submission\raw\191025_Mmazei_R2_1_2_Red_HCD_5sec.raw
FME	234	RAW	J:\BrittaJordan Reanalysis\For Submission\raw\191025_Mmazei_R2_3_Red_ETHCD_5sec.raw
FME	235	RAW	J:\BrittaJordan Reanalysis\For Submission\raw\191025_Mmazei_R2_3_Red_HCD_5sec.raw
FME	236	RAW	J:\BrittaJordan Reanalysis\For Submission\raw\191025_Mmazei_R2_4_Red_ETHCD_5sec.raw
FME	237	RAW	J:\BrittaJordan Reanalysis\For Submission\raw\191025_Mmazei_R2_4_Red_HCD_5sec.raw
FME	238	RAW	J:\BrittaJordan Reanalysis\For Submission\raw\20221216_Mmazei_SPE_FAIMS_LMW_01.raw
FME	239	RAW	J:\BrittaJordan Reanalysis\For Submission\raw\20221216_Mmazei_SPE_FAIMS_LMW_02.raw
FME	240	RAW	J:\BrittaJordan Reanalysis\For Submission\raw\20221216_Mmazei_SPE_FAIMS_LMW_03.raw
FME	241	RAW	J:\BrittaJordan Reanalysis\For Submission\raw\20221216_Mmazei_SPE_FAIMS_LMW_04.raw
FME	242	RAW	J:\BrittaJordan Reanalysis\For Submission\raw\20221216_Mmazei_SPE_FAIMS_LMW_05.raw
FME	243	RAW	J:\BrittaJordan Reanalysis\For Submission\raw\20221216_Mmazei_SPE_FAIMS_LMW_06.raw
FME	244	RAW	J:\BrittaJordan Reanalysis\For Submission\raw\20221216_Mmazei_SPE_FAIMS_LMW_07.raw
FME	245	RAW	J:\BrittaJordan Reanalysis\For Submission\raw\20221216_Mmazei_SPE_FAIMS_LMW_08.raw
FME	246	RAW	J:\BrittaJordan Reanalysis\For Submission\raw\20221216_Mmazei_SPE_FAIMS_LMW_09.raw
FME	247	RAW	J:\BrittaJordan Reanalysis\For Submission\raw\20221216_Mmazei_SPE_FAIMS_LMW_10.raw
FME	248	SEARCH	J:\BrittaJordan Reanalysis\For Submission\MmDepletion_Methods.pdResult
FME	249	SEARCH	J:\BrittaJordan Reanalysis\For Submission\MmFull_Proteome_Methods.pdResult
FME	250	SEARCH	J:\BrittaJordan Reanalysis\For Submission\Mm_Depletion_N_limit_Vs_N.pdResult
FME	251	SEARCH	J:\BrittaJordan Reanalysis\For Submission\TopDown_Mmazei_EH_RefSeq_20230426.pdResult
FME	252	SEARCH	J:\BrittaJordan Reanalysis\For Submission\TopDown_Mmazei_LAC_RefSeq_20230426.pdResult
FME	253	RAW	J:\BrittaJordan Reanalysis\For Submission\bu\180417_Mmazei_Full_Proteome_1.raw
FME	254	RAW	J:\BrittaJordan Reanalysis\For Submission\bu\180417_Mmazei_Full_Proteome_2.raw
FME	255	RAW	J:\BrittaJordan Reanalysis\For Submission\bu\180426_Mmazei_ACN_NaCl_3.raw
FME	256	RAW	J:\BrittaJordan Reanalysis\For Submission\bu\180426_Mmazei_Full_Proteome_1.raw
FME	257	RAW	J:\BrittaJordan Reanalysis\For Submission\bu\180426_Mmazei_Full_Proteome_2.raw
FME	258	RAW	J:\BrittaJordan Reanalysis\For Submission\bu\180503_Mmazei_ACN_NaCl_1.raw
FME	259	RAW	J:\BrittaJordan Reanalysis\For Submission\bu\180503_Mmazei_ACN_NaCl_2.raw
FME	260	RAW	J:\BrittaJordan Reanalysis\For Submission\bu\180503_Mmazei_full_proteome_1.raw
FME	261	RAW	J:\BrittaJordan Reanalysis\For Submission\bu\180503_Mmazei_full_proteome_1_180505034325.raw
FME	262	RAW	J:\BrittaJordan Reanalysis\For Submission\bu\180604_Mmazei_ACN_TEAB_1.raw
FME	263	RAW	J:\BrittaJordan Reanalysis\For Submission\bu\180604_Mmazei_ACN_TEAB_2.raw
FME	264	RAW	J:\BrittaJordan Reanalysis\For Submission\bu\180604_Mmazei__Jap_Red_ACN_1.raw
FME	265	RAW	J:\BrittaJordan Reanalysis\For Submission\bu\180604_Mmazei__Jap_Red_ACN_2.raw
FME	266	RAW	J:\BrittaJordan Reanalysis\For Submission\bu\190927_MM_Mmazei_BR1_3_1.raw
FME	267	RAW	J:\BrittaJordan Reanalysis\For Submission\bu\190927_MM_Mmazei_BR1_3_2.raw
FME	268	RAW	J:\BrittaJordan Reanalysis\For Submission\bu\190927_MM_Mmazei_BR1_3_3.raw
FME	269	RAW	J:\BrittaJordan Reanalysis\For Submission\bu\190927_MM_Mmazei_BR2_2_1.raw
FME	270	RAW	J:\BrittaJordan Reanalysis\For Submission\bu\190927_MM_Mmazei_BR2_2_2.raw
FME	271	RAW	J:\BrittaJordan Reanalysis\For Submission\bu\190927_MM_Mmazei_BR2_2_3.raw
FME	272	RAW	J:\BrittaJordan Reanalysis\For Submission\bu\190927_MM_Mmazei_BR3_4_1.raw
FME	273	RAW	J:\BrittaJordan Reanalysis\For Submission\bu\190927_MM_Mmazei_BR3_4_2.raw
FME	274	RAW	J:\BrittaJordan Reanalysis\For Submission\bu\190927_MM_Mmazei_BR3_4_3.raw
FME	275	RAW	J:\BrittaJordan Reanalysis\For Submission\bu\190927_MM_Mmazei_BR4_1_1.raw
FME	276	RAW	J:\BrittaJordan Reanalysis\For Submission\bu\190927_MM_Mmazei_BR4_1_2.raw
FME	277	RAW	J:\BrittaJordan Reanalysis\For Submission\bu\190927_MM_Mmazei_BR4_1_3.raw
FME	279	RAW	J:\BrittaJordan Reanalysis\For Submission\bu\190927_MM_Mmazei_R2_3.raw
FME	280	RAW	J:\BrittaJordan Reanalysis\For Submission\bu\190927_MM_Mmazei_R2_4.raw
FME	281	RAW	J:\BrittaJordan Reanalysis\For Submission\bu\20211112_EH_01_N_3ul.raw
FME	282	RAW	J:\BrittaJordan Reanalysis\For Submission\bu\20211112_EH_01_N_3ul_2hr.raw
FME	283	RAW	J:\BrittaJordan Reanalysis\For Submission\bu\20211112_EH_01_N_3ul_3hr.raw
FME	284	RAW	J:\BrittaJordan Reanalysis\For Submission\bu\20211112_EH_02_N_3ul_3hr.raw
FME	285	RAW	J:\BrittaJordan Reanalysis\For Submission\bu\20211112_EH_03_Nstat_3ul_3hr.raw
FME	286	RAW	J:\BrittaJordan Reanalysis\For Submission\bu\20211112_EH_04_Nstat_3ul_3hr.raw
FME	287	RAW	J:\BrittaJordan Reanalysis\For Submission\bu\20211112_EH_05_42C_3ul_3hr.raw
FME	288	RAW	J:\BrittaJordan Reanalysis\For Submission\bu\20211112_EH_06_42C_3ul_3hr.raw
FME	289	RAW	J:\BrittaJordan Reanalysis\For Submission\bu\20211112_EH_07_MetSV_3ul_3hr.raw
FME	290	RAW	J:\BrittaJordan Reanalysis\For Submission\bu\20211112_EH_08_MetSV_3ul_3hr.raw
FME	291	RAW	J:\BrittaJordan Reanalysis\For Submission\bu\20211112_EH_09_NaCl_3ul_3hr.raw
FME	292	RAW	J:\BrittaJordan Reanalysis\For Submission\bu\20211112_EH_10_NaCl_3ul_3hr.raw
FME	293	RAW	J:\BrittaJordan Reanalysis\For Submission\bu\20220114_EH_201_N_3ul_3hr.raw
FME	294	RAW	J:\BrittaJordan Reanalysis\For Submission\bu\20220114_EH_202_N_3ul_3hr.raw
FME	295	RAW	J:\BrittaJordan Reanalysis\For Submission\bu\20220114_EH_203_N_3ul_3hr.raw
FME	296	RAW	J:\BrittaJordan Reanalysis\For Submission\bu\20220114_EH_204_N_3ul_3hr.raw
FME	297	RAW	J:\BrittaJordan Reanalysis\For Submission\bu\20220114_EH_205_MetSV_3ul_3hr.raw
FME	298	RAW	J:\BrittaJordan Reanalysis\For Submission\bu\20220114_EH_206_MetSV_3ul_3hr.raw
FME	299	RAW	J:\BrittaJordan Reanalysis\For Submission\bu\20220114_EH_207_MetSV_3ul_3hr.raw
FME	300	RAW	J:\BrittaJordan Reanalysis\For Submission\bu\20220114_EH_208_MetSV_3ul_3hr.raw
FME	301	RAW	J:\BrittaJordan Reanalysis\For Submission\bu\20220114_EH_209_NaCl_3ul_3hr.raw
FME	302	RAW	J:\BrittaJordan Reanalysis\For Submission\bu\20220114_EH_210_NaCl_3ul_3hr.raw
FME	303	RAW	J:\BrittaJordan Reanalysis\For Submission\bu\20220114_EH_211_NaCl_3ul_3hr.raw
FME	304	RAW	J:\BrittaJordan Reanalysis\For Submission\bu\20220114_EH_212_NaCl_3ul_3hr.raw
FME	305	RAW	J:\BrittaJordan Reanalysis\For Submission\bu\Mm2DLC_N_1_01.raw
FME	306	RAW	J:\BrittaJordan Reanalysis\For Submission\bu\Mm2DLC_N_1_02.raw
FME	307	RAW	J:\BrittaJordan Reanalysis\For Submission\bu\Mm2DLC_N_1_03.raw
FME	308	RAW	J:\BrittaJordan Reanalysis\For Submission\bu\Mm2DLC_N_1_04.raw
FME	309	RAW	J:\BrittaJordan Reanalysis\For Submission\bu\Mm2DLC_N_1_05.raw
FME	310	RAW	J:\BrittaJordan Reanalysis\For Submission\bu\Mm2DLC_N_1_06.raw
FME	311	RAW	J:\BrittaJordan Reanalysis\For Submission\bu\Mm2DLC_N_1_07.raw
FME	312	RAW	J:\BrittaJordan Reanalysis\For Submission\bu\Mm2DLC_N_1_08.raw
FME	313	RAW	J:\BrittaJordan Reanalysis\For Submission\bu\Mm2DLC_N_1_09.raw
FME	314	RAW	J:\BrittaJordan Reanalysis\For Submission\bu\Mm2DLC_N_1_10.raw
FME	315	RAW	J:\BrittaJordan Reanalysis\For Submission\bu\Mm2DLC_N_1_11.raw
FME	316	RAW	J:\BrittaJordan Reanalysis\For Submission\bu\Mm2DLC_N_1_12.raw
FME	317	RAW	J:\BrittaJordan Reanalysis\For Submission\bu\Mm2DLC_N_2_01.raw
FME	318	RAW	J:\BrittaJordan Reanalysis\For Submission\bu\Mm2DLC_N_2_02.raw
FME	319	RAW	J:\BrittaJordan Reanalysis\For Submission\bu\Mm2DLC_N_2_03.raw
FME	320	RAW	J:\BrittaJordan Reanalysis\For Submission\bu\Mm2DLC_N_2_04.raw
FME	321	RAW	J:\BrittaJordan Reanalysis\For Submission\bu\Mm2DLC_N_2_05.raw
FME	322	RAW	J:\BrittaJordan Reanalysis\For Submission\bu\Mm2DLC_N_2_06.raw
FME	323	RAW	J:\BrittaJordan Reanalysis\For Submission\bu\Mm2DLC_N_2_07.raw
FME	324	RAW	J:\BrittaJordan Reanalysis\For Submission\bu\Mm2DLC_N_2_08.raw
FME	325	RAW	J:\BrittaJordan Reanalysis\For Submission\bu\Mm2DLC_N_2_09.raw
FME	326	RAW	J:\BrittaJordan Reanalysis\For Submission\bu\Mm2DLC_N_2_10.raw
FME	327	RAW	J:\BrittaJordan Reanalysis\For Submission\bu\Mm2DLC_N_2_11.raw
FME	328	RAW	J:\BrittaJordan Reanalysis\For Submission\bu\Mm2DLC_N_2_12.raw
FME	329	RAW	J:\BrittaJordan Reanalysis\For Submission\bu\Mm2DLC_N_3_01.raw
FME	330	RAW	J:\BrittaJordan Reanalysis\For Submission\bu\Mm2DLC_N_3_02.raw
FME	331	RAW	J:\BrittaJordan Reanalysis\For Submission\bu\Mm2DLC_N_3_03.raw
FME	332	RAW	J:\BrittaJordan Reanalysis\For Submission\bu\Mm2DLC_N_3_04.raw
FME	333	RAW	J:\BrittaJordan Reanalysis\For Submission\bu\Mm2DLC_N_3_05.raw
FME	334	RAW	J:\BrittaJordan Reanalysis\For Submission\bu\Mm2DLC_N_3_06.raw
FME	335	RAW	J:\BrittaJordan Reanalysis\For Submission\bu\Mm2DLC_N_3_07.raw
FME	336	RAW	J:\BrittaJordan Reanalysis\For Submission\bu\Mm2DLC_N_3_08.raw
FME	337	RAW	J:\BrittaJordan Reanalysis\For Submission\bu\Mm2DLC_N_3_09.raw
FME	338	RAW	J:\BrittaJordan Reanalysis\For Submission\bu\Mm2DLC_N_3_10.raw
FME	339	RAW	J:\BrittaJordan Reanalysis\For Submission\bu\Mm2DLC_N_3_11.raw
FME	340	RAW	J:\BrittaJordan Reanalysis\For Submission\bu\Mm2DLC_N_3_12.raw
FME	341	RAW	J:\BrittaJordan Reanalysis\For Submission\bu\MmGelfreeLC_N_1_01.raw
FME	342	RAW	J:\BrittaJordan Reanalysis\For Submission\bu\MmGelfreeLC_N_1_02.raw
FME	343	RAW	J:\BrittaJordan Reanalysis\For Submission\bu\MmGelfreeLC_N_1_03.raw
FME	344	RAW	J:\BrittaJordan Reanalysis\For Submission\bu\MmGelfreeLC_N_1_04.raw
FME	345	RAW	J:\BrittaJordan Reanalysis\For Submission\bu\MmGelfreeLC_N_1_05.raw
FME	346	RAW	J:\BrittaJordan Reanalysis\For Submission\bu\MmGelfreeLC_N_1_06.raw
FME	347	RAW	J:\BrittaJordan Reanalysis\For Submission\bu\MmGelfreeLC_N_1_07.raw
FME	348	RAW	J:\BrittaJordan Reanalysis\For Submission\bu\MmGelfreeLC_N_1_08.raw
FME	349	RAW	J:\BrittaJordan Reanalysis\For Submission\bu\MmGelfreeLC_N_1_09.raw
FME	350	RAW	J:\BrittaJordan Reanalysis\For Submission\bu\MmGelfreeLC_N_1_10.raw
FME	351	RAW	J:\BrittaJordan Reanalysis\For Submission\bu\MmGelfreeLC_N_1_11.raw
FME	352	RAW	J:\BrittaJordan Reanalysis\For Submission\bu\MmGelfreeLC_N_1_12.raw
FME	353	RAW	J:\BrittaJordan Reanalysis\For Submission\bu\MmGelfreeLC_N_2_01_rr.raw
FME	354	RAW	J:\BrittaJordan Reanalysis\For Submission\bu\MmGelfreeLC_N_2_02_rr.raw
FME	355	RAW	J:\BrittaJordan Reanalysis\For Submission\bu\MmGelfreeLC_N_2_03_rr.raw
FME	356	RAW	J:\BrittaJordan Reanalysis\For Submission\bu\MmGelfreeLC_N_2_04_rr.raw
FME	357	RAW	J:\BrittaJordan Reanalysis\For Submission\bu\MmGelfreeLC_N_2_05_rr.raw
FME	358	RAW	J:\BrittaJordan Reanalysis\For Submission\bu\MmGelfreeLC_N_2_06_rr.raw
FME	359	RAW	J:\BrittaJordan Reanalysis\For Submission\bu\MmGelfreeLC_N_2_07_rr.raw
FME	360	RAW	J:\BrittaJordan Reanalysis\For Submission\bu\MmGelfreeLC_N_2_08_rr.raw
FME	361	RAW	J:\BrittaJordan Reanalysis\For Submission\bu\MmGelfreeLC_N_2_09_rr.raw
FME	362	RAW	J:\BrittaJordan Reanalysis\For Submission\bu\MmGelfreeLC_N_2_10_rr.raw
FME	363	RAW	J:\BrittaJordan Reanalysis\For Submission\bu\MmGelfreeLC_N_2_11_rr.raw
FME	364	RAW	J:\BrittaJordan Reanalysis\For Submission\bu\MmGelfreeLC_N_2_12_rr.raw
FME	365	RAW	J:\BrittaJordan Reanalysis\For Submission\bu\MmGelfreeLC_N_3_01.raw
FME	366	RAW	J:\BrittaJordan Reanalysis\For Submission\bu\MmGelfreeLC_N_3_02.raw
FME	367	RAW	J:\BrittaJordan Reanalysis\For Submission\bu\MmGelfreeLC_N_3_03.raw
FME	368	RAW	J:\BrittaJordan Reanalysis\For Submission\bu\MmGelfreeLC_N_3_04.raw
FME	369	RAW	J:\BrittaJordan Reanalysis\For Submission\bu\MmGelfreeLC_N_3_05.raw
FME	370	RAW	J:\BrittaJordan Reanalysis\For Submission\bu\MmGelfreeLC_N_3_06.raw
FME	371	RAW	J:\BrittaJordan Reanalysis\For Submission\bu\MmGelfreeLC_N_3_07.raw
FME	372	RAW	J:\BrittaJordan Reanalysis\For Submission\bu\MmGelfreeLC_N_3_08.raw
FME	373	RAW	J:\BrittaJordan Reanalysis\For Submission\bu\MmGelfreeLC_N_3_09.raw
FME	374	RAW	J:\BrittaJordan Reanalysis\For Submission\bu\MmGelfreeLC_N_3_10.raw
FME	375	RAW	J:\BrittaJordan Reanalysis\For Submission\bu\MmGelfreeLC_N_3_11.raw
FME	376	RAW	J:\BrittaJordan Reanalysis\For Submission\bu\MmGelfreeLC_N_3_12.raw
FME	377	RAW	J:\BrittaJordan Reanalysis\For Submission\bu\190927_MM_Mmazei_R2_1_2.raw
COM	Version:2.7.1
COM	Dataset License:CC0
